# Supplementary material for: Are SNPs Linked to Somatic Cell Score Suitable Markers for the Susceptibility to Specific Mastitis Pathogens in Holstein Cows?
Source: J Anim Breed Genet. 2024 Nov 1;142(3):354–61. doi: 10.1111/jbg.12904 (PMC11975196; doi:10.1111/jbg.12904)
Supplement: Supplementary file 1 — Table S1. [file JBG-142-354-s001.xlsx]

## Sheet: Tabelle1
ID	Sire	Farm	Race	Sex	Birth	Left	Reason for leaving	Code Removed	Lactation	Age at first calving	Calving date	Calving season	Days in milk	MKG start	MKG 100	MKG 305	MKG total	FKG 100	FKG total	PKG 100	PKG total	Mastitis	Multi Pathogens	SC+	Number_Sc+	CNS	Number_CNS	Ecoli	Number_Ecoli	STA	Number_STA	SC-	Number_SC-	SNP1	SNP2	SNP3	SNP4	SNP5	SNP6	SNP7	SNP8	SNP9	SNP10
A0001	S607	A	01	2	2010-08-05		kept	00	6	704	2017-10-12	20172	11	28.7	0	0	316	0	0	0	0	no	0	0	0	0	0	0	0	0	0	0	0	AG	TT	AG	CT	AG	CT	GT	GG	CC	TT
A0002	S611	A	01	2	2010-08-05		kept	00	5	771	2017-06-10	20171	458	42.2	4360	10945	14099	184	510	130	373	yes	1	0	0	0	0	1	1	0	0	0	0	AA	TT	AA	CC	AA	CT	TT	GG	CC	TT
A0002	S611	A	01	2	2010-08-05		kept	00	6	771	2018-11-05	20182	323	44.2		10365	10742		504		363	yes	1	0	0	0	0	1	1	0	0	0	0	AA	TT	AA	CC	AA	CT	TT	GG	CC	TT
A0002	S611	A	01	2	2010-08-05		kept	00	6	771	2018-11-05	20182	323	44.2		10365	10742		504		363	yes	1	0	0	0	0	0	0	0	0	1	1	AA	TT	AA	CC	AA	CT	TT	GG	CC	TT
A0003	S151	A	01	2	2010-08-10		kept	00	7	757	2019-02-11	20182	225	43.5			8150					yes	1	1	1	0	0	0	0	0	0	0	0	AA	CT	AG	CT	AG	CT	TT	AG	CT	CT
A0004	S254	A	01	2	2010-08-18	2017-06-15	udder disease	06	4	815	2017-03-11	20162	96	36.3	0	0	3709	0	0	0	0	no	0	0	0	0	0	0	0	0	0	0	0	AG	CC	AA	CT	AG	CT	TT	AG	CT	TT
A0005	S254	A	01	2	2010-08-21		kept	00	6	668	2018-05-10	20181	488	53.6		13400	17428		457		439	yes	1	0	0	1	1	0	0	0	0	0	0	AA	CC	GG	CC	AA	CC	GT	AG	CT	TT
A0005	S254	A	01	2	2010-08-21		kept	00	5	668	2017-01-23	20162	413	59	5563	14636	16384	200	516	160	466	no	0	0	0	0	0	0	0	0	0	0	0	AA	CC	GG	CC	AA	CC	GT	AG	CT	TT
A0006	S285	A	01	2	2010-08-25	2019-01-25	metabolism	10	5	748	2017-10-09	20172	306	40.4	4372	10108	10111	200	467	138	348	yes	1	0	0	1	1	0	0	0	0	0	0	AG	CT	AA	CC	AG	TT	GT	AG	CT	CT
A0007	S153	A	01	2	2010-08-30	2019-06-07	udder disease	06	4	773	2016-11-11	20162	409	42.2	3983	10848	13301	164	427	133	358	yes	1	1	1	0	0	0	0	0	0	0	0	GG	TT	AA	CC	AA	CT	GT	GG	CC	TT
A0007	S153	A	01	2	2010-08-30	2019-06-07	udder disease	06	5	773	2018-02-18	20172	359	35.5		10756	11682		440		339	yes	1	1	1	0	0	0	0	0	0	0	0	GG	TT	AA	CC	AA	CT	GT	GG	CC	TT
A0007	S153	A	01	2	2010-08-30	2019-06-07	udder disease	06	6	773	2019-03-31	20182	68	37.9		2330	2330		98		67	yes	1	0	0	0	0	1	1	0	0	0	0	GG	TT	AA	CC	AA	CT	GT	GG	CC	TT
A0008	S234	A	01	2	2010-09-08	2019-07-19	other	09	6	850	2017-12-27	20172	318	43.4		11644	11910		384		404	no	0	0	0	0	0	0	0	0	0	0	0	AA	TT	AA	CC	AG	CC	GT	GG	CC	TT
A0008	S235	A	01	2	2010-09-08	2019-07-19	other	09	7	850	2019-01-08	20182	192	28.7		5227	5227		202		174	no	0	0	0	0	0	0	0	0	0	0	0	AA	TT	AA	CC	AG	CC	GT	GG	CC	TT
A0009	S153	A	01	2	2010-09-13		kept	00	5	703	2017-06-09	20171	304	31.6	3151	6959	6959	145	338	84	203	no	0	0	0	0	0	0	0	0	0	0	0	AA	TT	AG	CC	AG	CT	GT	GG	CC	CT
A0009	S153	A	01	2	2010-09-13		kept	00	7	703	2019-06-19	20191	97	21.2			2988					no	0	0	0	0	0	0	0	0	0	0	0	AA	TT	AG	CC	AG	CT	GT	GG	CC	CT
A0010	S230	A	01	2	2010-09-13		kept	00	6	710	2017-11-10	20172	333	32.4		6642	6793		279		250	yes	1	0	0	0	0	1	1	0	0	0	0	AA	TT	AA	CT	AG	CT	GT	GG	CT	CT
A0010	S230	A	01	2	2010-09-13		kept	00	7	710	2018-11-25	20182	303	42.2			9972					yes	1	1	1	0	0	0	0	0	0	0	0	AA	TT	AA	CT	AG	CT	GT	GG	CT	CT
A0011	S259	A	01	2	2010-09-18		kept	00	6	685	2018-12-08	20182	290	38.6			10033					yes	1	0	0	0	0	1	1	0	0	0	0	AA	CC	AG	CC	AA	CC	GT	GG	CC	CC
A0011	S259	A	01	2	2010-09-18		kept	00	5	685	2016-12-16	20162	634	45.5	4299	10883	18213	178	477	146	400	no	0	0	0	0	0	0	0	0	0	0	0	AA	CC	AG	CC	AA	CC	GT	GG	CC	CC
A0012	S285	A	01	2	2010-09-23		kept	00	6	856	2018-05-07	20181	397	32.5		10655	12158		350		352	yes	1	1	1	0	0	0	0	0	0	0	0	AG	TT	AA	CT	AG	CT	GT	GG	CC	TT
A0012	S285	A	01	2	2010-09-23		kept	00	5	856	2017-02-20	20162	385	25.8	3730	10843	12083	149	384	114	358	no	0	0	0	0	0	0	0	0	0	0	0	AG	TT	AA	CT	AG	CT	GT	GG	CC	TT
A0012	S285	A	01	2	2010-09-23		kept	00	7	856	2019-09-05	20191	19	37.2			707					no	0	0	0	0	0	0	0	0	0	0	0	AG	TT	AA	CT	AG	CT	GT	GG	CC	TT
A0013	S253	A	01	2	2010-09-25	2018-02-24	metabolism	10	5	801	2017-02-17	20162	311	23.8	3281	8363	8429	156	382	96	286	yes	1	0	0	1	1	0	0	0	0	0	0	AG	CT	GG	CC	AA	CT	TT	GG	CC	TT
A0014	S251	A	01	2	2010-09-29	2019-09-26	hoof/limbs	08	6	750	2017-07-17	20171	266	33.1	3797	8134	8134	198	417	112	262	yes	1	0	0	0	0	1	1	0	0	0	0	AA	TT	AA	CC	AA	CT	GT	GG	CC	CT
A0014	S251	A	01	2	2010-09-29	2019-09-26	hoof/limbs	08	7	750	2018-06-14	20181	328	35.4		8122	8207		373		275	yes	2	0	0	0	0	1	1	0	0	1	1	AA	TT	AA	CC	AA	CT	GT	GG	CC	CT
A0014	S251	A	01	2	2010-09-29	2019-09-26	hoof/limbs	08	7	750	2018-06-14	20181	328	35.4		8122	8207		373		275	yes	1	1	1	0	0	0	0	0	0	0	0	AA	TT	AA	CC	AA	CT	GT	GG	CC	CT
A0015	S428	A	01	2	2010-10-03	2018-09-27	hoof/limbs	08	5	745	2018-01-29	20172	241	45.9		9411	9411		392		297	no	0	0	0	0	0	0	0	0	0	0	0	AG	CT	AA	CC	GG	TT	TT	GG	CC	TT
A0016	S255	A	01	2	2010-10-06		kept	00	6	717	2017-11-10	20172	73	36.3			2726					no	0	0	0	0	0	0	0	0	0	0	0	AG	CT	AG	CC	AG	TT	GG	AG	CT	CT
A0017	S259	A	01	2	2010-10-08	2018-09-28	udder disease	06	5	664	2016-12-24	20162	321	42.7	3878	10112	10361	215	521	142	376	no	0	0	0	0	0	0	0	0	0	0	0	AG	CC	AG	CC	GG	TT	GT	GG	CT	TT
A0018	S254	A	01	2	2010-10-13	2018-04-06	udder disease	06	5	760	2016-09-26	20161	350	49.8	4958	12265	13050	187	449.7	160.1	418.2	yes	1	0	0	0	0	0	0	1	1	0	0	AA	CT	AA	CT	AA	CC	TT	AG	CT	TT
A0019	S259	A	01	2	2010-10-19	2019-02-26	other	09	5	788	2017-01-24	20162	412	28.5	3406	10734	12340	127	393	99	353	yes	1	1	1	0	0	0	0	0	0	0	0	AA	CT	AG	CT	AG	CT	GT	GG	CC	CC
A0019	S260	A	01	2	2010-10-19	2019-02-26	other	09	6	788	2018-04-29	20172	289	42.9		7380	7380		267		254	no	0	0	0	0	0	0	0	0	0	0	0	AA	CT	AG	CT	AG	CT	GT	GG	CC	CC
A0020	S259	A	01	2	2010-10-23	2018-12-07	udder disease	06	6	718	2018-07-23	20181	137	35.5		4612	4612		225		168	no	0	0	0	0	0	0	0	0	0	0	0	AG	CT	AG	CC	AG	CC	TT	AG	CT	CC
A0021	S251	A	01	2	2010-10-24		kept	00	5	725	2017-06-13	20171	223	29	3292		7091	137		92		yes	1	0	0	0	0	0	0	1	1	0	0	AA	CT	AG	CC	AA	TT	GT	GG	CC	TT
A0022	S264	A	01	2	2010-10-29		kept	00	4	913	2016-06-25	20161	375	48.7	4790	12254	13056	161.5	408.4	141.7	402.1	yes	1	1	1	0	0	0	0	0	0	0	0	AA	CC	AG	CC	AA	CT	TT	GG	CC	TT
A0022	S264	A	01	2	2010-10-29		kept	00	5	913	2017-10-01	20172	314	41.9	4241	9899	10028	167	361	127	329	yes	1	0	0	0	0	1	1	0	0	0	0	AA	CC	AG	CC	AA	CT	TT	GG	CC	TT
A0022	S264	A	01	2	2010-10-29		kept	00	5	913	2017-10-01	20172	314	41.9	4241	9899	10028	167	361	127	329	yes	1	0	0	0	0	0	0	1	1	0	0	AA	CC	AG	CC	AA	CT	TT	GG	CC	TT
A0022	S264	A	01	2	2010-10-29		kept	00	6	913	2018-10-18	20182	296	46.3		11538	11538		383		393	yes	1	0	0	0	0	1	1	0	0	0	0	AA	CC	AG	CC	AA	CT	TT	GG	CC	TT
A0023	S285	A	01	2	2010-11-14		kept	00	5	747	2017-07-02	20171	113	32.2	2460	0	2622	95.6	0	72.8	0	no	0	0	0	0	0	0	0	0	0	0	0	AG	CT	GG	CC	AG	TT	GT	AG	TT	CT
A0024	S412	A	01	2	2010-11-19	2018-11-16	udder disease	06	4	804	2016-09-13	20161	363	33.2	3654	10893	12107	162.7	481.3	118.5	388.3	yes	1	1	1	0	0	0	0	0	0	0	0	AA	CT	AA	CT	AG	CT	GT	AA	CT	TT
A0024	S412	A	01	2	2010-11-19	2018-11-16	udder disease	06	5	804	2017-11-19	20172	362	29.8		11384	13051		475		396	yes	1	0	0	0	0	0	0	1	1	0	0	AA	CT	AA	CT	AG	CT	GT	AA	CT	TT
A0024	S412	A	01	2	2010-11-19	2018-11-16	udder disease	06	5	804	2017-11-19	20172	362	29.8		11384	13051		475		396	yes	1	0	0	0	0	1	1	0	0	0	0	AA	CT	AA	CT	AG	CT	GT	AA	CT	TT
A0025	S258	A	01	2	2010-11-23		kept	00	4	755	2017-01-01	20162	295	39	4039	0	9368	180.2	0	130.5	0	no	0	0	0	0	0	0	0	0	0	0	0	GG	CT	AA	CC	AA	CT	TT	GG	CC	TT
A0026	S133	A	01	2	2010-11-29		kept	00	4	730	2017-12-11	20172	42	38.2			1604					no	0	0	0	0	0	0	0	0	0	0	0	AG	CC	AG	CC	AA	TT	TT	AG	CT	TT
A0027	S412	A	01	2	2010-11-29	2019-07-04	hoof/limbs	08	5	682	2017-08-09	20171	398	48.7	4422	11109	12945	198	506	141	401	yes	1	1	2	0	0	0	0	0	0	0	0	AA	TT	AA	CC	AA	CT	GG	GG	CC	TT
A0027	S412	A	01	2	2010-11-29	2019-07-04	hoof/limbs	08	5	682	2017-08-09	20171	398	48.7	4422	11109	12945	198	506	141	401	yes	1	1	1	0	0	0	0	0	0	0	0	AA	TT	AA	CC	AA	CT	GG	GG	CC	TT
A0028	S258	A	01	2	2010-12-04	2017-05-18	udder disease	06	5	698	2016-12-09	20162	160	51.6	4882	0	7181	192.4	0	149	0	yes	1	1	1	0	0	0	0	0	0	0	0	AG	CC	GG	CC	AA	CT	GT	GG	CT	CC
A0029	S264	A	01	2	2010-12-08		kept	00	5	786	2018-06-14	20181	467	39.6		10771	14134		364		347	yes	1	0	0	0	0	1	1	0	0	0	0	GG	CT	AG	CC	AA	TT	GT	GG	CT	TT
A0030	S251	A	01	2	2010-12-10		kept	00	5	790	2017-01-23	20162	364	58.9	5481	13720	15037	207	492	166	448	yes	1	0	0	0	0	1	1	0	0	0	0	GG	CT	AG	CC	AA	CT	TT	GG	CC	TT
A0031	S439	A	01	2	2010-12-20		kept	00	4	750	2016-08-26	20161	409	34.4	2823	8326	10276	123.7	411.9	90.1	301.7	yes	1	0	0	0	0	0	0	0	0	1	1	AG	CT	AG	CC	AG	CT	GT	AG	CT	CT
A0031	S439	A	01	2	2010-12-20		kept	00	5	750	2017-12-11	20172	42	33.4			1403					no	0	0	0	0	0	0	0	0	0	0	0	AG	CT	AG	CC	AG	CT	GT	AG	CT	CT
A0032	S265	A	01	2	2010-12-24	2018-10-12	udder disease	06	5	697	2017-07-31	20171	438	53.8	5404	13753	16919	186	489	161	441	yes	1	1	1	0	0	0	0	0	0	0	0	AG	CT	AG	CT	GG	CT	GG	GG	CC	TT
A0033	S265	A	01	2	2010-12-27	2018-03-26	udder disease	06	6	711	2017-09-28	20171	116	38.2	3648		4065	164		122		yes	1	0	0	0	0	1	1	0	0	0	0	AA	CT	AA	CT	AG	CT	GT	GG	CC	TT
A0034	S285	A	01	2	2011-01-05		kept	00	6	759	2018-04-07	20172	311	41.1		11842	11951		388		378	no	0	0	0	0	0	0	0	0	0	0	0	AA	TT	AA	CC	AA	CT	TT	GG	CC	TT
A0034	S285	A	01	2	2011-01-05		kept	00	7	759	2019-04-16	20182	161	38.8			6490					no	0	0	0	0	0	0	0	0	0	0	0	AA	TT	AA	CC	AA	CT	TT	GG	CC	TT
A0035	S285	A	01	2	2011-01-12	2019-06-13	other	09	5	671	2017-09-30	20171	346	37.6	4172	11808	12738	181	498	122	389	yes	1	1	1	0	0	0	0	0	0	0	0	AG	TT	AA	CT	AG	CC	GT	GG	CC	TT
A0035	S285	A	01	2	2011-01-12	2019-06-13	other	09	6	671	2018-11-14	20182	211	33.9		7461	7461		337		246	yes	1	0	0	0	0	1	1	0	0	0	0	AG	TT	AA	CT	AG	CC	GT	GG	CC	TT
A0036	S265	A	01	2	2011-01-13	2019-08-23	hoof/limbs	08	5	762	2017-09-05	20171	340	41.3	4304	10457	10651	180	432	139	367	yes	1	1	1	0	0	0	0	0	0	0	0	AG	CT	AG	CT	AG	CT	GT	GG	CC	TT
A0036	S266	A	01	2	2011-01-13	2019-08-23	hoof/limbs	08	6	762	2018-10-01	20182	326	57.2		12825	13570		517		438	no	0	0	0	0	0	0	0	0	0	0	0	AG	CT	AG	CT	AG	CT	GT	GG	CC	TT
A0037	S264	A	01	2	2011-01-20		kept	00	4	803	2017-07-02	20171	204	42.3	3696		6913	144		106		no	0	0	0	0	0	0	0	0	0	0	0	AA	CC	AG	CC	AG	CT	GT	GG	CC	TT
A0038	S265	A	01	2	2011-01-27	2017-10-18	hoof/limbs	08	4	908	2017-07-01	20171	109	39.9	3521	0	3815	146	0	100.2	0	no	0	0	0	0	0	0	0	0	0	0	0	AG	CT	AG	CC	AG	TT	GT	AG	CT	TT
A0039	S266	A	01	2	2011-01-28		kept	00	5	731	2017-09-10	20171	134	42.3	4227		5636	183		130		no	0	0	0	0	0	0	0	0	0	0	0	AA	TT	AA	CC	AG	TT	GG	GG	CC	TT
A0040	S421	A	01	2	2011-01-29	2019-04-23	udder disease	06	5	756	2017-09-22	20171	414	47.2	4471	11479	13898	157	376	139	370	no	0	0	0	0	0	0	0	0	0	0	0	AG	CT	AG	CC	AG	CT	TT	GG	CT	TT
A0040	S421	A	01	2	2011-01-29	2019-04-23	udder disease	06	6	756	2018-12-31	20182	113	48.8		6032	6032		167		184	no	0	0	0	0	0	0	0	0	0	0	0	AG	CT	AG	CC	AG	CT	TT	GG	CT	TT
A0041	S258	A	01	2	2011-02-04	2019-01-11	udder disease	06	5	710	2016-10-04	20162	469	31.8	3219	8596	10990	134	393	111	324	yes	1	0	0	0	0	0	0	0	0	1	1	AG	CT	AA	CC	AA	CC	GT	GG	CC	TT
A0042	S285	A	01	2	2011-02-04		kept	00	5	727	2017-04-06	20162	200	26.3	2984	0	6008	124.6	0	107.3	0	no	0	0	0	0	0	0	0	0	0	0	0	AA	TT	AA	CT	AG	CT	TT	GG	CC	CT
A0043	S260	A	01	2	2011-02-05		kept	00	5	810	2017-08-09	20171	367	27.6	3181	9239	9939	127	389	106	338	no	0	0	0	0	0	0	0	0	0	0	0	AA	TT	AA	CC	AA	CC	GT	GG	CC	CT
A0043	S260	A	01	2	2011-02-05		kept	00	6	810	2018-09-27	20181	362	50.4		11978	13602		497		422	no	0	0	0	0	0	0	0	0	0	0	0	AA	TT	AA	CC	AA	CC	GT	GG	CC	CT
A0044	S607	A	01	2	2011-02-11		kept	00	5	752	2017-07-15	20171	483	36.3	4246	13478	18373	141	428	125	429	yes	1	0	0	0	0	0	0	0	0	1	1	GG	TT	AA	CT	GG	CT	GT	GG	CC	TT
A0044	S607	A	01	2	2011-02-11		kept	00	5	752	2017-07-15	20171	483	36.3	4246	13478	18373	141	428	125	429	yes	1	1	1	0	0	0	0	0	0	0	0	GG	TT	AA	CT	GG	CT	GT	GG	CC	TT
A0044	S607	A	01	2	2011-02-11		kept	00	6	752	2019-02-08	20182	228	39.2			10951					yes	1	1	1	0	0	0	0	0	0	0	0	GG	TT	AA	CT	GG	CT	GT	GG	CC	TT
A0045	S264	A	01	2	2011-02-11	2017-09-27	metabolism	10	5	739	2017-07-18	20171	71	40.3	0	0	2766	0	0	0	0	yes	1	0	0	0	0	1	1	0	0	0	0	AA	CT	AG	CC	AG	TT	TT	GG	CC	TT
A0046	S632	A	01	2	2011-02-14		kept	00	4	745	2017-01-15	20162	372	22.5	4054	11541	13792	201	539	134	424	no	0	0	0	0	0	0	0	0	0	0	0	AG	CT	AG	CT	AA	CT	TT	AG	CC	CT
A0047	S422	A	01	2	2011-02-19		kept	00	6	705	2018-01-13	20172	9	21.3			192					no	0	0	0	0	0	0	0	0	0	0	0	AG	CT	AG	CC	AA	CT	TT	GG	CC	TT
A0048	S266	A	01	2	2011-02-22		kept	00	5	783	2017-07-12	20171	103	40	4253	0	4374	156.4	0	128.3	0	no	0	0	0	0	0	0	0	0	0	0	0	GG	CT	AG	CT	GG	CT	GG	GG	CC	TT
A0049	S254	A	01	2	2011-02-24		kept	00	5	756	2017-03-23	20162	305	46.5	4301	10461	10461	156	435	124	324	no	0	0	0	0	0	0	0	0	0	0	0	AG	TT	AA	CT	AG	CT	GG	GG	CC	CT
A0050	S104	A	01	2	2011-03-12	2019-02-14	udder disease	06	5	707	2017-09-12	20171	364	36.8	4008	10462	11933	181	498	129	377	yes	1	1	1	0	0	0	0	0	0	0	0	AG	CT	AG	CC	AG	TT	TT	GG	CC	TT
A0050	S104	A	01	2	2011-03-12	2019-02-14	udder disease	06	5	707	2017-09-12	20171	364	36.8	4008	10462	11933	181	498	129	377	yes	1	1	2	0	0	0	0	0	0	0	0	AG	CT	AG	CC	AG	TT	TT	GG	CC	TT
A0051	S259	A	01	2	2011-03-18	2019-07-27	other	09	6	709	2018-05-06	20181	398	44.4		10727	11298		330		338	yes	1	0	0	0	0	0	0	1	1	0	0	AA	CT	AG	CC	AA	CT	GG	GG	CT	CT
A0052	S248	A	01	2	2011-03-19		kept	00	5	707	2017-03-27	20162	319	48.3	4702	11276	11543	165	423	140	364	yes	1	0	0	1	1	0	0	0	0	0	0	AA	CT	AA	CT	AG	CT	TT	GG	CC	TT
A0053	S251	A	01	2	2011-03-20		kept	00	5	667	2016-12-18	20162	295	52.5	5114	12704	12704	214.2	483.2	145.5	390.4	yes	1	0	0	0	0	1	1	0	0	0	0	AG	CC	GG	CC	AA	TT	GT	GG	CT	TT
A0053	S251	A	01	2	2011-03-20		kept	00	5	667	2016-12-18	20162	295	52.5	5114	12704	12704	214.2	483.2	145.5	390.4	yes	1	1	1	0	0	0	0	0	0	0	0	AG	CC	GG	CC	AA	TT	GT	GG	CT	TT
A0053	S251	A	01	2	2011-03-20		kept	00	7	667	2018-12-14	20182	284	54			12559					yes	1	1	1	0	0	0	0	0	0	0	0	AG	CC	GG	CC	AA	TT	GT	GG	CT	TT
A0053	S251	A	01	2	2011-03-20		kept	00	7	667	2018-12-14	20182	284	54			12559					yes	1	0	0	0	0	1	1	0	0	0	0	AG	CC	GG	CC	AA	TT	GT	GG	CT	TT
A0054	S267	A	01	2	2011-03-28	2017-04-21	udder disease	06	4	717	2016-06-25	20161	300	48.1	4660	10505	10505	153.8	384	142	360.1	yes	1	1	1	0	0	0	0	0	0	0	0	AG	CT	AG	CC	AA	CT	GT	GG	CC	TT
A0055	S285	A	01	2	2011-03-29	2019-06-25	udder disease	06	5	714	2018-10-05	20182	288	36.3		5319	5319		249		215	yes	1	0	0	0	0	0	0	0	0	1	1	AA	TT	AA	CC	AG	TT	GT	AG	CT	CT
A0055	S285	A	01	2	2011-03-29	2019-06-25	udder disease	06	5	714	2018-10-05	20182	288	36.3		5319	5319		249		215	yes	1	1	1	0	0	0	0	0	0	0	0	AA	TT	AA	CC	AG	TT	GT	AG	CT	CT
A0055	S285	A	01	2	2011-03-29	2019-06-25	udder disease	06	5	714	2018-10-05	20182	288	36.3		5319	5319		249		215	yes	1	1	2	0	0	0	0	0	0	0	0	AA	TT	AA	CC	AG	TT	GT	AG	CT	CT
A0056	S266	A	01	2	2011-04-05		kept	00	5	796	2017-10-24	20172	350	39.4		10607	11620		461		354	no	0	0	0	0	0	0	0	0	0	0	0	GG	CT	AA	CT	AG	CT	GT	AG	CT	CT
A0056	S266	A	01	2	2011-04-05		kept	00	6	796	2018-11-20	20182	308	30.7		10984	11049		455		378	no	0	0	0	0	0	0	0	0	0	0	0	GG	CT	AA	CT	AG	CT	GT	AG	CT	CT
A0057	S249	A	01	2	2011-04-06	2019-10-27	other	09	5	729	2017-06-17	20171	328	42.4	4336	10633	10806	159	436	141	373	yes	1	1	2	0	0	0	0	0	0	0	0	AA	CT	AA	CC	AA	TT	GT	AA	TT	TT
A0057	S249	A	01	2	2011-04-06	2019-10-27	other	09	5	729	2017-06-17	20171	328	42.4	4336	10633	10806	159	436	141	373	yes	1	1	1	0	0	0	0	0	0	0	0	AA	CT	AA	CC	AA	TT	GT	AA	TT	TT
A0058	S285	A	01	2	2011-04-11	2017-06-08	udder disease	06	4	873	2016-09-25	20161	256	44	4062	8410	8410	186.2	404.8	133	295.8	yes	1	0	0	0	0	0	0	0	0	1	1	AG	TT	AG	CC	AA	TT	TT	GG	CC	CT
A0058	S285	A	01	2	2011-04-11	2017-06-08	udder disease	06	4	873	2016-09-25	20161	256	44	4062	8410	8410	186.2	404.8	133	295.8	yes	1	1	1	0	0	0	0	0	0	0	0	AG	TT	AG	CC	AA	TT	TT	GG	CC	CT
A0059	S284	A	01	2	2011-04-12		kept	00	6	749	2018-09-17	20181	372	38		13315	15015		616		438	yes	1	1	1	0	0	0	0	0	0	0	0	AA	TT	AA	CC	AA	TT	GT	GG	CC	TT
A0059	S284	A	01	2	2011-04-12		kept	00	6	749	2018-09-17	20181	372	38		13315	15015		616		438	yes	1	0	0	0	0	1	1	0	0	0	0	AA	TT	AA	CC	AA	TT	GT	GG	CC	TT
A0059	S284	A	01	2	2011-04-12		kept	00	6	749	2018-09-17	20181	372	38		13315	15015		616		438	yes	1	0	0	0	0	0	0	0	0	1	1	AA	TT	AA	CC	AA	TT	GT	GG	CC	TT
A0060	S235	A	01	2	2011-04-21	2019-10-08	other	09	5	744	2017-07-24	20171	259	37.8	3993	9423	9423	147	380	122	322	no	0	0	0	0	0	0	0	0	0	0	0	AA	TT	AG	CC	AA	CT	TT	GG	CC	TT
A0060	S235	A	01	2	2011-04-21	2019-10-08	other	09	7	744	2019-07-01	20191	85	44.5			3475					no	0	0	0	0	0	0	0	0	0	0	0	AA	TT	AG	CC	AA	CT	TT	GG	CC	TT
A0061	S417	A	01	2	2011-04-21		kept	00	4	723	2016-06-02	20161	412	55	5443	13514	15003	194	501	159	450	yes	1	1	1	0	0	0	0	0	0	0	0	AG	CT	GG	CC	AG	TT	TT	GG	CC	TT
A0061	S417	A	01	2	2011-04-21		kept	00	5	723	2017-07-19	20171	528	53.1	5194	12421	16841	189	474	158	427	yes	1	1	1	0	0	0	0	0	0	0	0	AG	CT	GG	CC	AG	TT	TT	GG	CC	TT
A0061	S417	A	01	2	2011-04-21		kept	00	5	723	2017-07-19	20171	528	53.1	5194	12421	16841	189	474	158	427	yes	1	1	2	0	0	0	0	0	0	0	0	AG	CT	GG	CC	AG	TT	TT	GG	CC	TT
A0061	S418	A	01	2	2011-04-21		kept	00	5	723	2017-07-19	20171	528	53.1	5194	12421	16841	189	474	158	427	yes	1	0	0	0	0	1	1	0	0	0	0	AG	CT	GG	CC	AG	TT	TT	GG	CC	TT
A0061	S423	A	01	2	2011-04-21		kept	00	6	723	2019-02-27	20182	209	37			8852					no	0	0	0	0	0	0	0	0	0	0	0	AG	CT	GG	CC	AG	TT	TT	GG	CC	TT
A0062	S264	A	01	2	2011-04-30		kept	00	4	741	2017-05-18	20171	158	20.9	2779	0	4314	118	0	93.7	0	no	0	0	0	0	0	0	0	0	0	0	0	GG	TT	AG	CC	AG	TT	TT	AG	CT	TT
A0063	S289	A	01	2	2011-05-02	2019-05-03	hoof/limbs	08	5	706	2017-01-28	20162	408	45.2	4828	11191	12689	190	418	142	354	yes	1	0	0	0	0	1	1	0	0	0	0	AG	CC	GG	CC	AA	CC	GT	GG	CC	TT
A0063	S289	A	01	2	2011-05-02	2019-05-03	hoof/limbs	08	6	706	2018-05-27	20181	341	41.3		9829	10396		352		323	yes	1	0	0	0	0	0	0	0	0	1	1	AG	CC	GG	CC	AA	CC	GT	GG	CC	TT
A0063	S289	A	01	2	2011-05-02	2019-05-03	hoof/limbs	08	6	706	2018-05-27	20181	341	41.3		9829	10396		352		323	yes	1	1	1	0	0	0	0	0	0	0	0	AG	CC	GG	CC	AA	CC	GT	GG	CC	TT
A0063	S289	A	01	2	2011-05-02	2019-05-03	hoof/limbs	08	6	706	2018-05-27	20181	341	41.3		9829	10396		352		323	yes	1	1	3	0	0	0	0	0	0	0	0	AG	CC	GG	CC	AA	CC	GT	GG	CC	TT
A0063	S289	A	01	2	2011-05-02	2019-05-03	hoof/limbs	08	6	706	2018-05-27	20181	341	41.3		9829	10396		352		323	yes	1	1	2	0	0	0	0	0	0	0	0	AG	CC	GG	CC	AA	CC	GT	GG	CC	TT
A0063	S289	A	01	2	2011-05-02	2019-05-03	hoof/limbs	08	6	706	2018-05-27	20181	341	41.3		9829	10396		352		323	yes	1	0	0	0	0	1	1	0	0	0	0	AG	CC	GG	CC	AA	CC	GT	GG	CC	TT
A0064	S266	A	01	2	2011-05-06	2017-04-13	hoof/limbs	08	4	701	2016-12-27	20162	107	48.9	4093	0	4232	186.9	0	130.5	0	no	0	0	0	0	0	0	0	0	0	0	0	AG	TT	AA	CC	AG	TT	GT	GG	CC	CT
A0065	S246	A	01	2	2011-05-06	2017-04-21	udder disease	06	4	804	2016-12-30	20162	112	38.2	3789	0	4238	149.8	0	122.7	0	yes	1	1	1	0	0	0	0	0	0	0	0	AG	CT	AG	CT	AA	CT	TT	AG	CC	CT
A0066	S260	A	01	2	2011-05-09	2019-05-03	hoof/limbs	08	4	861	2017-06-03	20171	374	50.1	4865	11113	11753	197	463	138	361	no	0	0	0	0	0	0	0	0	0	0	0	GG	TT	AA	CC	AG	CC	TT	GG	CC	CT
A0066	S260	A	01	2	2011-05-09	2019-05-03	hoof/limbs	08	5	861	2018-07-20	20181	287	51.8		11162	11162		437		387	no	0	0	0	0	0	0	0	0	0	0	0	GG	TT	AA	CC	AG	CC	TT	GG	CC	CT
A0067	S251	A	01	2	2011-05-15	2019-10-22	hoof/limbs	08	5	717	2016-12-01	20162	312	52	5061	11742	11829	206.6	492.4	157.7	383.7	no	0	0	0	0	0	0	0	0	0	0	0	AA	CT	AG	CC	AA	CT	TT	GG	CC	CT
A0067	S251	A	01	2	2011-05-15	2019-10-22	hoof/limbs	08	6	717	2017-12-07	20172	432	43.9		11274	13569		463		373	no	0	0	0	0	0	0	0	0	0	0	0	AA	CT	AG	CC	AA	CT	TT	GG	CC	CT
A0067	S251	A	01	2	2011-05-15	2019-10-22	hoof/limbs	08	7	717	2019-05-25	20191	122	33.3			4009					no	0	0	0	0	0	0	0	0	0	0	0	AA	CT	AG	CC	AA	CT	TT	GG	CC	CT
A0068	S268	A	01	2	2011-05-17	2019-08-29	fertility	04	4	728	2016-12-22	20162	473	46.1	4557	11905	14482	195	467	141	386	no	0	0	0	0	0	0	0	0	0	0	0	AA	TT	AA	CC	AG	CC	GT	GG	CT	CT
A0068	S268	A	01	2	2011-05-17	2019-08-29	fertility	04	5	728	2018-06-06	20181	367	39.5		11660	12714		421		371	no	0	0	0	0	0	0	0	0	0	0	0	AA	TT	AA	CC	AG	CC	GT	GG	CT	CT
A0069	S285	A	01	2	2011-05-18	2017-07-20	metabolism	10	4	683	2017-06-02	20171	48	39.9	0	0	1915	0	0	0	0	no	0	0	0	0	0	0	0	0	0	0	0	AA	TT	AG	CC	AA	TT	GG	GG	CC	CT
A0070	S289	A	01	2	2011-05-26	2019-03-22	low yield	03	4	833	2017-01-10	20162	349	43	3977	10517	10768	169	437	132	366	yes	1	0	0	1	1	0	0	0	0	0	0	AA	CT	AG	CT	AG	CT	TT	GG	CC	TT
A0071	S289	A	01	2	2011-05-28	2017-11-02	udder disease	06	5	778	2017-08-11	20171	73	44.1	0	0	3154	0	0	0	0	yes	1	1	1	0	0	0	0	0	0	0	0	AG	CC	GG	CT	GG	CT	GT	GG	CT	TT
A0072	S266	A	01	2	2011-05-31		kept	00	5	827	2017-07-09	20171	106	37.1	4078	0	4322	154.9	0	134.9	0	no	0	0	0	0	0	0	0	0	0	0	0	AG	CT	AG	CC	GG	CT	GT	GG	CT	TT
A0073	S289	A	01	2	2011-05-31	2017-10-06	melkability	07	4	783	2016-08-12	20161	364	40.9	4367	11597	12318	177	468.8	133.1	400	yes	1	0	0	0	0	0	0	0	0	1	1	AG	CT	AG	CC	AG	TT	TT	AG	CT	TT
A0074	S248	A	01	2	2011-06-04		kept	00	6	698	2018-11-09	20182	319	40.3		11554	11998		454		382	yes	1	1	1	0	0	0	0	0	0	0	0	AA	TT	AA	CC	AG	CT	TT	GG	CC	TT
A0074	S250	A	01	2	2011-06-04		kept	00	5	698	2017-10-31	20172	315	44.5		11216	11421		443		373	no	0	0	0	0	0	0	0	0	0	0	0	AA	TT	AA	CC	AG	CT	TT	GG	CC	TT
A0075	S284	A	01	2	2011-06-16		kept	00	4	735	2016-10-19	20162	460	44.7	4828	14447	19594	230	613	139	457	yes	1	1	1	0	0	0	0	0	0	0	0	AG	CT	AG	CC	AA	CT	GG	GG	CT	TT
A0076	S251	A	01	2	2011-06-19	2017-06-15	metabolism	10	4	780	2017-01-17	20162	149	38.3	4284	0	5190	178.6	0	132.5	0	no	0	0	0	0	0	0	0	0	0	0	0	AG	CT	AA	CT	AA	CT	GT	GG	CC	TT
A0077	S255	A	01	2	2011-06-20		kept	00	4	798	2017-01-01	20162	281	48.7	4884	11201	11201	201.8	440.9	145.7	374.4	no	0	0	0	0	0	0	0	0	0	0	0	AA	CT	AG	CC	AG	CC	TT	AG	CT	CT
A0078	S153	A	01	2	2011-06-22	2018-02-16	other diseases	05	4	738	2017-02-02	20162	326	52.1	4958	10365	10493	221	466	156	338	yes	1	0	0	0	0	1	1	0	0	0	0	AG	TT	AA	CT	AG	CT	GT	GG	CC	TT
A0079	S289	A	01	2	2011-06-26	2019-08-23	udder disease	06	5	816	2018-11-03	20182	293	19.5		11033	11033		428		329	yes	1	1	5	0	0	0	0	0	0	0	0	AA	CC	GG	CC	AG	TT	TT	GG	CC	TT
A0079	S289	A	01	2	2011-06-26	2019-08-23	udder disease	06	5	816	2018-11-03	20182	293	19.5		11033	11033		428		329	yes	1	1	1	0	0	0	0	0	0	0	0	AA	CC	GG	CC	AG	TT	TT	GG	CC	TT
A0079	S289	A	01	2	2011-06-26	2019-08-23	udder disease	06	5	816	2018-11-03	20182	293	19.5		11033	11033		428		329	yes	1	1	3	0	0	0	0	0	0	0	0	AA	CC	GG	CC	AG	TT	TT	GG	CC	TT
A0079	S289	A	01	2	2011-06-26	2019-08-23	udder disease	06	5	816	2018-11-03	20182	293	19.5		11033	11033		428		329	yes	1	0	0	0	0	1	1	0	0	0	0	AA	CC	GG	CC	AG	TT	TT	GG	CC	TT
A0079	S289	A	01	2	2011-06-26	2019-08-23	udder disease	06	5	816	2018-11-03	20182	293	19.5		11033	11033		428		329	yes	1	1	4	0	0	0	0	0	0	0	0	AA	CC	GG	CC	AG	TT	TT	GG	CC	TT
A0079	S289	A	01	2	2011-06-26	2019-08-23	udder disease	06	5	816	2018-11-03	20182	293	19.5		11033	11033		428		329	yes	1	1	2	0	0	0	0	0	0	0	0	AA	CC	GG	CC	AG	TT	TT	GG	CC	TT
A0080	S132	A	01	2	2011-06-30	2017-09-28	udder disease	06	4	803	2016-11-04	20162	328	40.1	4039	10715	11338	192.9	520.2	134.2	391.1	yes	1	0	0	1	1	0	0	0	0	0	0	AA	CT	AA	CC	AA	CC	GT	GG	CC	TT
A0081	S153	A	01	2	2011-07-03	2017-09-06	udder disease	06	4	703	2016-08-08	20161	336	38.9	4086	10910	11700	152.2	439.4	123.6	356.8	yes	1	1	1	0	0	0	0	0	0	0	0	AG	TT	AA	CC	AA	TT	GT	GG	CC	CT
A0082	S268	A	01	2	2011-07-03	2017-09-14	hoof/limbs	08	4	808	2017-02-11	20162	215	46.1	4494	0	7281	193.9	0	145.3	0	no	0	0	0	0	0	0	0	0	0	0	0	AA	TT	AA	CC	AA	CC	TT	AG	TT	TT
A0083	S261	A	01	2	2011-07-04	2017-05-18	udder disease	06	3	701	2016-09-22	20161	238	47.2	4800	0	11344	204.2	0	142.3	0	yes	1	1	1	0	0	0	0	0	0	0	0	AA	TT	AA	CC	AA	TT	TT	GG	CC	TT
A0084	S251	A	01	2	2011-07-06	2017-10-26	hoof/limbs	08	4	808	2017-03-12	20162	228	37.4	4210	0	8679	168.5	0	119.1	0	no	0	0	0	0	0	0	0	0	0	0	0	AA	CC	AA	CC	AA	CT	GT	GG	CC	TT
A0085	S251	A	01	2	2011-07-07	2019-05-03	udder disease	06	3	788	2016-06-04	20161	464	29.5	3221	8415	10983	153.8	388.7	84.1	255.5	yes	1	0	0	0	0	0	0	1	1	0	0	AA	CC	AG	CC	AA	CT	GT	GG	CT	TT
A0085	S251	A	01	2	2011-07-07	2019-05-03	udder disease	06	4	788	2017-10-21	20172	325	29		9166	9636		431		299	yes	1	1	1	0	0	0	0	0	0	0	0	AA	CC	AG	CC	AA	CT	GT	GG	CT	TT
A0085	S251	A	01	2	2011-07-07	2019-05-03	udder disease	06	5	788	2018-11-03	20182	181	34.5		5614	5614		259		178	yes	1	1	2	0	0	0	0	0	0	0	0	AA	CC	AG	CC	AA	CT	GT	GG	CT	TT
A0085	S251	A	01	2	2011-07-07	2019-05-03	udder disease	06	5	788	2018-11-03	20182	181	34.5		5614	5614		259		178	yes	1	1	1	0	0	0	0	0	0	0	0	AA	CC	AG	CC	AA	CT	GT	GG	CT	TT
A0086	S264	A	01	2	2011-07-11		kept	00	5	650	2017-12-03	20172	282	39.6		8833	8833		307		326	yes	1	1	2	0	0	0	0	0	0	0	0	AA	CT	AA	CC	AA	CT	GG	GG	CC	TT
A0086	S264	A	01	2	2011-07-11		kept	00	5	650	2017-12-03	20172	282	39.6		8833	8833		307		326	yes	1	1	3	0	0	0	0	0	0	0	0	AA	CT	AA	CC	AA	CT	GG	GG	CC	TT
A0086	S264	A	01	2	2011-07-11		kept	00	5	650	2017-12-03	20172	282	39.6		8833	8833		307		326	yes	1	1	1	0	0	0	0	0	0	0	0	AA	CT	AA	CC	AA	CT	GG	GG	CC	TT
A0086	S264	A	01	2	2011-07-11		kept	00	6	650	2018-11-07	20182	307	40.8		9049	9058		359		343	yes	1	1	1	0	0	0	0	0	0	0	0	AA	CT	AA	CC	AA	CT	GG	GG	CC	TT
A0087	S289	A	01	2	2011-07-13		kept	00	4	771	2017-01-18	20162	296	56.1	5294	11964	11964	216	503	167	419	yes	1	0	0	0	0	1	1	0	0	0	0	AA	CT	AG	CT	GG	CC	GG	GG	CT	CT
A0087	S289	A	01	2	2011-07-13		kept	00	5	771	2018-01-13	20172	269	46.6		11251	11251		433		381	yes	1	1	1	0	0	0	0	0	0	0	0	AA	CT	AG	CT	GG	CC	GG	GG	CT	CT
A0087	S289	A	01	2	2011-07-13		kept	00	6	771	2018-12-19	20182	279	48.7			11666					yes	1	1	1	0	0	0	0	0	0	0	0	AA	CT	AG	CT	GG	CC	GG	GG	CT	CT
A0087	S289	A	01	2	2011-07-13		kept	00	6	771	2018-12-19	20182	279	48.7			11666					yes	1	0	0	0	0	0	0	0	0	1	1	AA	CT	AG	CT	GG	CC	GG	GG	CT	CT
A0088	S248	A	01	2	2011-07-15		kept	00	4	781	2017-03-21	20162	307	39.5	4374	11275	11338	152	368	128	344	yes	1	0	0	0	0	1	1	0	0	0	0	AG	CT	AG	CC	AA	TT	GT	GG	CC	TT
A0088	S248	A	01	2	2011-07-15		kept	00	4	781	2017-03-21	20162	307	39.5	4374	11275	11338	152	368	128	344	yes	1	1	1	0	0	0	0	0	0	0	0	AG	CT	AG	CC	AA	TT	GT	GG	CC	TT
A0089	S289	A	01	2	2011-07-17	2019-05-24	udder disease	06	4	775	2017-07-23	20171	524	38.2	3787	10634	15596	146	447	106	334	yes	1	0	0	1	1	0	0	0	0	0	0	AG	CT	AG	CT	AG	CC	GT	GG	CC	CT
A0089	S289	A	01	2	2011-07-17	2019-05-24	udder disease	06	5	775	2019-02-06	20182	107	33.1		3548	3548		147		111	yes	1	1	1	0	0	0	0	0	0	0	0	AG	CT	AG	CT	AG	CC	GT	GG	CC	CT
A0090	S287	A	01	2	2011-07-17	2017-06-15	udder disease	06	4	727	2017-02-14	20162	121	37.5	3665	0	4423	159.7	0	125.7	0	no	0	0	0	0	0	0	0	0	0	0	0	AA	CT	AG	CC	AG	CT	GT	GG	CC	TT
A0091	S250	A	01	2	2011-07-20	2017-09-02	other	09	4	703	2016-09-26	20161	319	50.5	4945	12695	13035	206.3	545	159.1	434.8	yes	1	0	0	0	0	1	1	0	0	0	0	AG	CT	AA	CC	AG	TT	GT	AG	CT	TT
A0092	S105	A	01	2	2011-07-23		kept	00	5	666	2017-06-08	20171	520	49.3	4708	11935	15922	180	478	141	410	yes	1	0	0	1	1	0	0	0	0	0	0	AA	TT	AG	CT	AG	CT	TT	AG	CT	TT
A0092	S106	A	01	2	2011-07-23		kept	00	6	666	2018-12-20	20182	278	38.2			9404					no	0	0	0	0	0	0	0	0	0	0	0	AA	TT	AG	CT	AG	CT	TT	AG	CT	TT
A0093	S268	A	01	2	2011-07-27	2019-07-04	fertility	04	4	677	2017-02-22	20162	201	51.9	4962	0	8868	179.3	0	147.3	0	yes	1	1	1	0	0	0	0	0	0	0	0	AA	TT	AA	CC	AG	CT	GT	GG	CC	TT
A0094	S230	A	01	2	2011-07-27		kept	00	5	732	2017-09-01	20171	344	52.8	5346	13322	14044	187	435	152	435	yes	1	1	1	0	0	0	0	0	0	0	0	AA	CT	AA	CC	AA	TT	TT	GG	CC	CT
A0095	S248	A	01	2	2011-07-29		kept	00	5	678	2017-08-01	20171	251	48.4	4645	9395	9395	192	422	142	322	yes	1	0	0	1	1	0	0	0	0	0	0	AA	CT	AA	CC	AA	CT	GT	GG	CT	TT
A0095	S248	A	01	2	2011-07-29		kept	00	5	678	2017-08-01	20171	251	48.4	4645	9395	9395	192	422	142	322	yes	1	1	1	0	0	0	0	0	0	0	0	AA	CT	AA	CC	AA	CT	GT	GG	CT	TT
A0095	S250	A	01	2	2011-07-29		kept	00	6	678	2018-08-16	20181	359	29.4		9516	10700		438		346	no	0	0	0	0	0	0	0	0	0	0	0	AA	CT	AA	CC	AA	CT	GT	GG	CT	TT
A0096	S289	A	01	2	2011-07-29	2018-12-28	metabolism	10	4	831	2017-02-07	20162	518	47.8	4651	10740	14924	194	469	131	341	yes	1	0	0	1	1	0	0	0	0	0	0	AA	TT	AA	CC	AG	CC	GT	GG	CC	CC
A0097	S248	A	01	2	2011-07-31	2019-09-26	hoof/limbs	08	4	950	2018-04-13	20172	390	43.3		11096	12371		440		393	yes	1	1	1	0	0	0	0	0	0	0	0	AA	CC	AG	CT	AG	CT	GT	GG	CC	TT
A0097	S248	A	01	2	2011-07-31	2019-09-26	hoof/limbs	08	4	950	2018-04-13	20172	390	43.3		11096	12371		440		393	yes	1	1	3	0	0	0	0	0	0	0	0	AA	CC	AG	CT	AG	CT	GT	GG	CC	TT
A0097	S248	A	01	2	2011-07-31	2019-09-26	hoof/limbs	08	4	950	2018-04-13	20172	390	43.3		11096	12371		440		393	yes	1	1	2	0	0	0	0	0	0	0	0	AA	CC	AG	CT	AG	CT	GT	GG	CC	TT
A0097	S251	A	01	2	2011-07-31	2019-09-26	hoof/limbs	08	3	950	2017-03-28	20162	318	41.6	4222	11023	11269	158	431	123	367	no	0	0	0	0	0	0	0	0	0	0	0	AA	CC	AG	CT	AG	CT	GT	GG	CC	TT
A0097	S251	A	01	2	2011-07-31	2019-09-26	hoof/limbs	08	5	950	2019-07-23	20191	65	47.1		3062	3062		91		94	no	0	0	0	0	0	0	0	0	0	0	0	AA	CC	AG	CT	AG	CT	GT	GG	CC	TT
A0098	S289	A	01	2	2011-08-01	2019-05-29	hoof/limbs	08	5	734	2017-07-31	20171	376	50.7	4745	11293	12150	184	455	138	372	yes	1	1	2	0	0	0	0	0	0	0	0	AA	CT	AG	CC	AG	TT	TT	AG	TT	CT
A0098	S289	A	01	2	2011-08-01	2019-05-29	hoof/limbs	08	5	734	2017-07-31	20171	376	50.7	4745	11293	12150	184	455	138	372	yes	1	1	1	0	0	0	0	0	0	0	0	AA	CT	AG	CC	AG	TT	TT	AG	TT	CT
A0099	S246	A	01	2	2011-08-01	2019-10-17	udder disease	06	6	666	2018-09-13	20181	376	25.5		9745	11565		349		319	yes	1	1	1	0	0	0	0	0	0	0	0	AA	CT	AA	CC	AA	CT	GT	GG	CC	CT
A0100	S289	A	01	2	2011-08-03		kept	00	6	701	2018-12-24	20182	274	51.8			12409					yes	1	1	1	0	0	0	0	0	0	0	0	AA	CT	AG	CC	AG	CT	GT	GG	TT	CC
A0101	S289	A	01	2	2011-08-05	2017-07-20	hoof/limbs	08	4	695	2016-09-06	20161	317	42.2	4681	13376	13789	151.1	421.8	137	429	yes	1	0	0	0	0	0	0	0	0	1	1	AG	CT	AG	CC	AG	TT	TT	GG	CC	CT
A0102	S265	A	01	2	2011-08-06	2017-06-22	udder disease	06	4	684	2017-01-03	20162	170	53.2	4745	0	7333	237.7	0	163	0	yes	1	1	1	0	0	0	0	0	0	0	0	GG	TT	AA	CT	AG	CT	GT	GG	CC	TT
A0103	S266	A	01	2	2011-08-08		kept	00	5	701	2017-12-21	20172	32	43.3			1386					no	0	0	0	0	0	0	0	0	0	0	0	AG	CT	AG	CT	AG	CC	GT	AG	CC	TT
A0104	S289	A	01	2	2011-08-15		kept	00	4	730	2017-02-08	20162	397	44.1	4173	10557	12066	199	492	120	327	no	0	0	0	0	0	0	0	0	0	0	0	AA	TT	AA	CC	AG	TT	TT	GG	CC	CT
A0104	S289	A	01	2	2011-08-15		kept	00	5	730	2018-04-29	20172	513	44.2		11269	16878		525		356	no	0	0	0	0	0	0	0	0	0	0	0	AA	TT	AA	CC	AG	TT	TT	GG	CC	CT
A0105	S248	A	01	2	2011-08-21		kept	00	3	793	2016-07-04	20161	403	16.5	2368	7491	9011	107.8	345.9	80.8	280.2	yes	1	1	1	0	0	0	0	0	0	0	0	AA	CT	AA	CC	AG	TT	GT	GG	CC	TT
A0106	S266	A	01	2	2011-08-21	2017-07-26	metabolism	10	4	748	2017-02-11	20162	165	18.4	1809	0	2971	99	0	54.2	0	no	0	0	0	0	0	0	0	0	0	0	0	GG	TT	AA	CC	AG	TT	GG	GG	CC	TT
A0107	S266	A	01	2	2011-08-22		kept	00	5	703	2017-10-15	20172	99	29.2			3440					no	0	0	0	0	0	0	0	0	0	0	0	AG	CT	AG	CC	GG	CT	GT	GG	CC	TT
A0108	S258	A	01	2	2011-08-22		kept	00	5	783	2017-12-28	20172	25	24.9			622					no	0	0	0	0	0	0	0	0	0	0	0	AG	CT	AG	CT	AG	CC	TT	GG	CC	CT
A0109	S266	A	01	2	2011-08-24		kept	00	5	814	2017-10-24	20172	476	52.2		14119	19160		507		420	no	0	0	0	0	0	0	0	0	0	0	0	GG	TT	AA	CT	AG	CT	GG	GG	CC	TT
A0110	S254	A	01	2	2011-08-25	2019-06-13	fertility	04	5	769	2018-06-03	20181	375	44.3		11825	13302		430		366	yes	1	0	0	1	1	0	0	0	0	0	0	AA	CT	GG	CC	AA	TT	GT	AG	CT	TT
A0111	S251	A	01	2	2011-08-26	2019-10-28	metabolism	10	5	692	2018-03-30	20172	466	41.5		11242	14405		457		354	no	0	0	0	0	0	0	0	0	0	0	0	AA	CT	AA	CC	AG	CT	TT	AG	CC	TT
A0112	S251	A	01	2	2011-08-26	2019-09-27	metabolism	10	5	738	2018-03-16	20172	418	36		13300	15543		478		402	no	0	0	0	0	0	0	0	0	0	0	0	AG	CC	GG	CT	AG	CT	GT	GG	CC	TT
A0113	S289	A	01	2	2011-08-27		kept	00	5	713	2017-08-22	20171	62	37.8	0	0	2442	0	0	0	0	no	0	0	0	0	0	0	0	0	0	0	0	AA	CT	AA	CC	AG	TT	GT	GG	CC	CT
A0114	S285	A	01	2	2011-08-28		kept	00	4	765	2017-03-09	20162	428	43.5	4225	11995	14433	162	437	134	381	yes	1	1	1	0	0	0	0	0	0	0	0	AA	CT	AG	CC	AA	TT	GT	GG	CT	CT
A0114	S285	A	01	2	2011-08-28		kept	00	6	765	2019-07-01	20191	85	45.8			3508					yes	1	1	1	0	0	0	0	0	0	0	0	AA	CT	AG	CC	AA	TT	GT	GG	CT	CT
A0114	S285	A	01	2	2011-08-28		kept	00	5	765	2018-06-25	20181	317	41.3		11558	11838		430		361	no	0	0	0	0	0	0	0	0	0	0	0	AA	CT	AG	CC	AA	TT	GT	GG	CT	CT
A0115	S265	A	01	2	2011-08-29		kept	00	4	709	2017-09-22	20171	323	41	3905	9384	9534	223	531	123	336	yes	1	0	0	1	1	0	0	0	0	0	0	AA	TT	AA	CC	AG	TT	GT	AG	CT	TT
A0115	S266	A	01	2	2011-08-29		kept	00	5	709	2018-10-03	20182	356	41.3		9540	10730		517		353	no	0	0	0	0	0	0	0	0	0	0	0	AA	TT	AA	CC	AG	TT	GT	AG	CT	TT
A0116	S267	A	01	2	2011-08-30		kept	00	4	906	2017-01-25	20162	334	47.6	4382	10323	10462	200	462	138	369	yes	1	1	2	0	0	0	0	0	0	0	0	AA	TT	AA	CT	GG	CC	GT	AG	CC	CT
A0116	S267	A	01	2	2011-08-30		kept	00	4	906	2017-01-25	20162	334	47.6	4382	10323	10462	200	462	138	369	yes	1	1	1	0	0	0	0	0	0	0	0	AA	TT	AA	CT	GG	CC	GT	AG	CC	CT
A0116	S267	A	01	2	2011-08-30		kept	00	5	906	2018-01-26	20172	256	45		8627	8627		354		302	yes	1	0	0	0	0	1	1	0	0	0	0	AA	TT	AA	CT	GG	CC	GT	AG	CC	CT
A0116	S267	A	01	2	2011-08-30		kept	00	6	906	2018-12-12	20182	286	40.2			9944					yes	1	1	1	0	0	0	0	0	0	0	0	AA	TT	AA	CT	GG	CC	GT	AG	CC	CT
A0116	S267	A	01	2	2011-08-30		kept	00	6	906	2018-12-12	20182	286	40.2			9944					yes	1	1	2	0	0	0	0	0	0	0	0	AA	TT	AA	CT	GG	CC	GT	AG	CC	CT
A0117	S251	A	01	2	2011-08-30	2017-07-07	hoof/limbs	08	4	854	2017-01-21	20162	167	45.8	4279	0	6166	170.2	0	123.4	0	no	0	0	0	0	0	0	0	0	0	0	0	AG	CT	AA	CC	AA	TT	TT	GG	CC	TT
A0118	S246	A	01	2	2011-08-31	2019-08-23	udder disease	06	5	758	2018-12-18	20182	248	48.9		9953	9953		364		344	yes	1	0	0	0	0	0	0	1	1	0	0	AA	CT	AG	CT	AG	CT	GT	GG	CC	TT
A0118	S246	A	01	2	2011-08-31	2019-08-23	udder disease	06	5	758	2018-12-18	20182	248	48.9		9953	9953		364		344	yes	1	1	1	0	0	0	0	0	0	0	0	AA	CT	AG	CT	AG	CT	GT	GG	CC	TT
A0119	S248	A	01	2	2011-09-01		kept	00	4	848	2017-02-19	20162	355	35.3	3551	8367	8711	145	346	113	277	yes	1	0	0	0	0	1	1	0	0	0	0	AA	CC	GG	CC	AA	CT	GT	AG	CC	CT
A0119	S250	A	01	2	2011-09-01		kept	00	5	848	2018-05-02	20181	314	20		7001	7107		278		232	no	0	0	0	0	0	0	0	0	0	0	0	AA	CC	GG	CC	AA	CT	GT	AG	CC	CT
A0119	S250	A	01	2	2011-09-01		kept	00	6	848	2019-05-15	20191	132	28.8			4113					no	0	0	0	0	0	0	0	0	0	0	0	AA	CC	GG	CC	AA	CT	GT	AG	CC	CT
A0120	S250	A	01	2	2011-09-02		kept	00	4	811	2017-06-03	20171	233	54.4	5481		10885	179		152		no	0	0	0	0	0	0	0	0	0	0	0	GG	CT	AG	CC	AA	CT	GT	GG	CT	TT
A0121	S264	A	01	2	2011-09-04	2017-10-12	hoof/limbs	08	4	728	2016-07-17	20161	421	31.4	3668	10318	12775	153	468	123.2	384.4	yes	1	1	1	0	0	0	0	0	0	0	0	AG	CT	AA	CC	AG	TT	GT	GG	CC	TT
A0122	S154	A	01	2	2011-09-04		kept	00	5	775	2017-10-29	20172	345	37.3		9938	10598		529		364	yes	1	0	0	0	0	1	1	0	0	0	0	AA	TT	AA	CC	AG	TT	GT	GG	CT	CT
A0122	S154	A	01	2	2011-09-04		kept	00	5	775	2017-10-29	20172	345	37.3		9938	10598		529		364	yes	1	0	0	0	0	0	0	0	0	1	1	AA	TT	AA	CC	AG	TT	GT	GG	CT	CT
A0122	S154	A	01	2	2011-09-04		kept	00	6	775	2018-12-05	20182	279	41.3		8992	8992		449		327	yes	1	1	1	0	0	0	0	0	0	0	0	AA	TT	AA	CC	AG	TT	GT	GG	CT	CT
A0123	S250	A	01	2	2011-09-04		kept	00	4	835	2017-02-13	20162	270	25.8	3768	9307	9307	158	364	112	286	no	0	0	0	0	0	0	0	0	0	0	0	AA	CT	AA	CC	AG	CT	TT	GG	CC	TT
A0123	S250	A	01	2	2011-09-04		kept	00	5	835	2018-01-15	20172	299	38.7		11392	11392		409		353	no	0	0	0	0	0	0	0	0	0	0	0	AA	CT	AA	CC	AG	CT	TT	GG	CC	TT
A0123	S250	A	01	2	2011-09-04		kept	00	6	835	2018-12-08	20182	290	29.4			8382					no	0	0	0	0	0	0	0	0	0	0	0	AA	CT	AA	CC	AG	CT	TT	GG	CC	TT
A0124	S266	A	01	2	2011-09-07		kept	00	4	721	2016-12-30	20162	297	54.6	5382	0	12977	214.1	0	170.3	0	no	0	0	0	0	0	0	0	0	0	0	0	AG	TT	AA	CC	AG	TT	GG	GG	CC	TT
A0125	S284	A	01	2	2011-09-09		kept	00	4	645	2016-10-01	20162	450	45.5	3925	11825	14119	186	514	124	398	yes	1	1	2	0	0	0	0	0	0	0	0	AA	TT	AA	CC	AA	TT	GG	GG	CC	TT
A0125	S284	A	01	2	2011-09-09		kept	00	4	645	2016-10-01	20162	450	45.5	3925	11825	14119	186	514	124	398	yes	1	0	0	0	0	1	1	0	0	0	0	AA	TT	AA	CC	AA	TT	GG	GG	CC	TT
A0125	S284	A	01	2	2011-09-09		kept	00	4	645	2016-10-01	20162	450	45.5	3925	11825	14119	186	514	124	398	yes	1	1	1	0	0	0	0	0	0	0	0	AA	TT	AA	CC	AA	TT	GG	GG	CC	TT
A0126	S248	A	01	2	2011-09-10		kept	00	5	723	2018-09-24	20181	365	39.4		11545	13144		515		422	yes	1	0	0	0	0	0	0	0	0	1	1	AA	CT	AA	CT	AA	CT	GT	GG	CC	CT
A0127	S247	A	01	2	2011-09-11	2017-06-01	udder disease	06	4	690	2017-02-01	20162	120	49.7	4402	0	5078	183.1	0	153.2	0	yes	1	1	1	0	0	0	0	0	0	0	0	AA	CC	AG	CC	AA	TT	TT	GG	CC	TT
A0128	S154	A	01	2	2011-09-14		kept	00	4	717	2017-01-06	20162	381	44.3	4432	10378	11958	195	496	135	343	no	0	0	0	0	0	0	0	0	0	0	0	AG	CT	AG	CC	AA	CT	TT	AG	CT	TT
A0129	S284	A	01	2	2011-09-17		kept	00	5	745	2018-05-02	20181	510	46.7		11139	15601		510		385	yes	1	1	1	0	0	0	0	0	0	0	0	AA	CC	AG	CC	AA	TT	GG	GG	CC	TT
A0129	S284	A	01	2	2011-09-17		kept	00	4	745	2017-01-06	20162	413	31.9	3135	9172	11708	142	413	106	330	no	0	0	0	0	0	0	0	0	0	0	0	AA	CC	AG	CC	AA	TT	GG	GG	CC	TT
A0130	S154	A	01	2	2011-09-19		kept	00	4	787	2016-11-28	20162	329	43.3	4211	9864	10258	146.3	371.3	138.2	330.2	yes	1	1	1	0	0	0	0	0	0	0	0	AA	TT	AG	CT	AA	CT	GT	GG	CT	TT
A0131	S248	A	01	2	2011-09-21	2017-05-18	udder disease	06	3	749	2016-08-10	20161	281	39.3	3992	10230	10230	155	393.5	117.6	332.1	yes	1	0	0	0	0	0	0	0	0	1	1	AA	CC	GG	CC	AG	TT	TT	GG	CC	CT
A0132	S289	A	01	2	2011-09-24		kept	00	4	885	2017-03-18	20162	479	46	5074	12720	15780	174	459	150	415	no	0	0	0	0	0	0	0	0	0	0	0	AG	CT	AA	CC	AA	TT	TT	GG	CC	TT
A0132	S289	A	01	2	2011-09-24		kept	00	5	885	2018-09-26	20181	255	49.5		10178	10178		398		332	no	0	0	0	0	0	0	0	0	0	0	0	AG	CT	AA	CC	AA	TT	TT	GG	CC	TT
A0132	S289	A	01	2	2011-09-24		kept	00	6	885	2019-08-15	20191	40	34.1			1442					no	0	0	0	0	0	0	0	0	0	0	0	AG	CT	AA	CC	AA	TT	TT	GG	CC	TT
A0133	S285	A	01	2	2011-09-25		kept	00	4	713	2016-10-24	20162	322	50	4970	11792	12039	214	555.5	162.1	420.1	yes	1	0	0	0	0	0	0	0	0	1	1	AA	TT	AA	CC	AG	TT	GG	GG	CT	CC
A0133	S285	A	01	2	2011-09-25		kept	00	5	713	2017-11-10	20172	73	33.4			2668					no	0	0	0	0	0	0	0	0	0	0	0	AA	TT	AA	CC	AG	TT	GG	GG	CT	CC
A0134	S157	A	01	2	2011-09-29	2019-08-29	hoof/limbs	08	4	731	2017-09-26	20171	319	39.8	4234	13308	13791	190	565	124	426	no	0	0	0	0	0	0	0	0	0	0	0	AA	TT	AA	CC	AA	CC	GT	GG	CT	TT
A0134	S157	A	01	2	2011-09-29	2019-08-29	hoof/limbs	08	5	731	2018-10-15	20182	318	44.8		12043	12263		487		385	no	0	0	0	0	0	0	0	0	0	0	0	AA	TT	AA	CC	AA	CC	GT	GG	CT	TT
A0135	S156	A	01	2	2011-10-04	2019-04-12	udder disease	06	6	711	2018-12-07	20182	126	51.3		6174	6174		287		202	yes	1	1	2	0	0	0	0	0	0	0	0	AA	CT	AG	CC	AA	CT	TT	GG	CC	TT
A0135	S156	A	01	2	2011-10-04	2019-04-12	udder disease	06	6	711	2018-12-07	20182	126	51.3		6174	6174		287		202	yes	1	1	1	0	0	0	0	0	0	0	0	AA	CT	AG	CC	AA	CT	TT	GG	CC	TT
A0135	S157	A	01	2	2011-10-04	2019-04-12	udder disease	06	5	711	2017-06-09	20171	459	19.3	2575	8385	10999	118	448	100	342	no	0	0	0	0	0	0	0	0	0	0	0	AA	CT	AG	CC	AA	CT	TT	GG	CC	TT
A0136	S264	A	01	2	2011-10-05	2018-09-05	udder disease	06	5	661	2018-08-05	20181	31	18.4		570	570		25		16	no	0	0	0	0	0	0	0	0	0	0	0	GG	CT	AG	CC	AG	CT	GT	GG	CC	TT
A0137	S154	A	01	2	2011-10-05		kept	00	4	835	2017-06-16	20171	269	43.7	4264	8937	8937	180	413	126	290	no	0	0	0	0	0	0	0	0	0	0	0	AA	TT	AA	CC	AA	CC	GT	GG	CC	CC
A0137	S154	A	01	2	2011-10-05		kept	00	5	835	2018-05-19	20181	462	42.9		11525	14133		507		391	no	0	0	0	0	0	0	0	0	0	0	0	AA	TT	AA	CC	AA	CC	GT	GG	CC	CC
A0138	S284	A	01	2	2011-10-06		kept	00	4	714	2017-01-08	20162	288	33.2	3958	0	8921	175.5	0	122	0	no	0	0	0	0	0	0	0	0	0	0	0	AA	CC	AA	CC	AA	CT	GG	GG	CC	TT
A0139	S268	A	01	2	2011-10-07		kept	00	4	793	2017-03-20	20162	217	45.6	4083	0	7532	197.3	0	131.7	0	yes	1	1	1	0	0	0	0	0	0	0	0	AG	CT	AG	CT	GG	CT	GG	GG	CT	TT
A0140	S250	A	01	2	2011-10-07		kept	00	5	862	2018-02-25	20172	545	45.4		13366	18344		532		445	no	0	0	0	0	0	0	0	0	0	0	0	AG	CC	GG	CC	AG	TT	TT	GG	CC	TT
A0141	S289	A	01	2	2011-10-07	2019-01-14	metabolism	10	5	726	2018-01-04	20172	364	49		13198	14564		462		410	no	0	0	0	0	0	0	0	0	0	0	0	AA	CT	AA	CC	AA	TT	GG	AG	CT	TT
A0142	S266	A	01	2	2011-10-09		kept	00	4	914	2017-07-30	20171	408	43.7	3846	9803	11811	167	459	124	357	no	0	0	0	0	0	0	0	0	0	0	0	GG	CT	AG	CT	GG	CT	GG	GG	CT	TT
A0143	S255	A	01	2	2011-10-12		kept	00	4	724	2016-12-02	20162	325	46.7	4609	11577	12168	186.3	469.3	140.1	360.4	yes	1	1	1	0	0	0	0	0	0	0	0	AA	CT	AG	CC	AA	TT	GG	AG	TT	CT
A0144	S154	A	01	2	2011-10-14	2017-06-01	udder disease	06	4	667	2017-01-04	20162	148	46.6	4764	0	6742	184.2	0	137.5	0	yes	1	1	1	0	0	0	0	0	0	0	0	AG	CT	AG	CC	AA	TT	TT	GG	CT	CC
A0145	S154	A	01	2	2011-10-15	2018-12-21	udder disease	06	5	695	2018-01-06	20172	349	38.3		9833	10149		435		321	yes	1	1	1	0	0	0	0	0	0	0	0	AG	CT	AG	CC	AA	CT	TT	GG	TT	CT
A0145	S154	A	01	2	2011-10-15	2018-12-21	udder disease	06	4	695	2017-01-13	20162	301	46.6	4392	10387	10387	214	481	132	331	no	0	0	0	0	0	0	0	0	0	0	0	AG	CT	AG	CC	AA	CT	TT	GG	TT	CT
A0146	S267	A	01	2	2011-10-16	2019-05-16	udder disease	06	5	669	2017-10-24	20172	382	43.7		10560	11396		476		348	yes	1	0	0	1	1	0	0	0	0	0	0	AG	CT	AG	CC	AA	CC	GT	AG	TT	TT
A0146	S267	A	01	2	2011-10-16	2019-05-16	udder disease	06	5	669	2017-10-24	20172	382	43.7		10560	11396		476		348	yes	1	0	0	0	0	0	0	1	1	0	0	AG	CT	AG	CC	AA	CC	GT	AG	TT	TT
A0146	S267	A	01	2	2011-10-16	2019-05-16	udder disease	06	6	669	2019-01-28	20182	108	50.5		5100	5100		205		141	yes	1	0	0	0	0	1	1	0	0	0	0	AG	CT	AG	CC	AA	CC	GT	AG	TT	TT
A0147	S289	A	01	2	2011-10-18		kept	00	4	711	2017-09-28	20171	116	26.9	3768		4446	156		98		no	0	0	0	0	0	0	0	0	0	0	0	AA	TT	AA	CC	AA	TT	GT	GG	CC	TT
A0148	S289	A	01	2	2011-10-18	2017-08-10	udder disease	06	4	721	2017-01-22	20162	200	60.3	5460	0	8986	235.2	0	153.4	0	yes	1	1	1	0	0	0	0	0	0	0	0	AG	TT	AA	CC	AA	TT	TT	AG	CT	CT
A0149	S157	A	01	2	2011-10-19		kept	00	5	694	2017-09-05	20171	139	28.5	3770		5139	221		114		yes	1	0	0	0	0	1	1	0	0	0	0	AG	TT	AG	CC	AG	CT	GT	GG	TT	CT
A0150	S412	A	01	2	2011-10-20		kept	00	4	677	2016-09-09	20161	426	48.5	4773	12805	15878	199	513	145	443	yes	1	1	1	0	0	0	0	0	0	0	0	AG	CT	AA	CC	AG	CT	GT	GG	CC	TT
A0151	S289	A	01	2	2011-10-21	2019-10-30	hoof/limbs	08	6	704	2019-04-09	20182	168	29.2			5548					yes	1	0	0	0	0	1	1	0	0	0	0	AG	CT	AG	CC	AG	CT	GT	GG	CC	CT
A0152	S289	A	01	2	2011-10-21	2019-05-03	fertility	04	4	764	2017-09-15	20171	595	29.1	3798	11611	19597	162	495	111	388	no	0	0	0	0	0	0	0	0	0	0	0	AG	CT	AG	CC	AA	CT	GT	GG	CC	CT
A0153	S270	A	01	2	2011-10-21		kept	00	4	740	2017-08-18	20171	157	43.4	4212		5820	194		126		no	0	0	0	0	0	0	0	0	0	0	0	AA	CT	AA	CC	AG	CT	TT	GG	CC	TT
A0154	S230	A	01	2	2011-10-22	2017-07-13	hoof/limbs	08	4	769	2017-02-20	20162	143	40.4	3987	0	5506	180.3	0	132.3	0	no	0	0	0	0	0	0	0	0	0	0	0	AG	CT	AA	CC	AA	TT	GG	GG	CT	CT
A0155	S431	A	01	2	2011-10-22		kept	00	5	672	2017-09-12	20171	41	28.1	0	0	1250	0	0	0	0	no	0	0	0	0	0	0	0	0	0	0	0	AG	TT	AA	CC	AG	TT	GT	GG	CC	TT
A0156	S268	A	01	2	2011-10-25		kept	00	4	739	2017-01-07	20162	521	42.9	4474	12163	15933	173	496	135	386	yes	1	0	0	0	0	1	1	0	0	0	0	AA	CT	AG	CC	AG	TT	GT	AG	CT	TT
A0156	S268	A	01	2	2011-10-25		kept	00	5	739	2018-09-04	20181	340	43.5		11786	12714		483		369	yes	1	0	0	1	1	0	0	0	0	0	0	AA	CT	AG	CC	AG	TT	GT	AG	CT	TT
A0157	S290	A	01	2	2011-10-26	2018-03-01	udder disease	06	4	924	2017-07-01	20171	205	33.9	3889		7441	150		121		yes	1	0	0	0	0	0	0	0	0	1	1	AG	TT	AA	CT	AG	CC	TT	GG	CT	TT
A0158	S270	A	01	2	2011-10-28		kept	00	4	694	2016-12-27	20162	468	48.1	4791	12992	15600	194	473	146	426	no	0	0	0	0	0	0	0	0	0	0	0	AA	CT	AG	CC	AA	CC	TT	GG	CC	TT
A0158	S270	A	01	2	2011-10-28		kept	00	5	694	2018-06-08	20181	277	34.7		10154	10154		369		330	no	0	0	0	0	0	0	0	0	0	0	0	AA	CT	AG	CC	AA	CC	TT	GG	CC	TT
A0158	S270	A	01	2	2011-10-28		kept	00	6	694	2019-05-21	20191	126	55.5			6295					no	0	0	0	0	0	0	0	0	0	0	0	AA	CT	AG	CC	AA	CC	TT	GG	CC	TT
A0159	S284	A	01	2	2011-10-31	2019-03-27	udder disease	06	5	780	2018-09-12	20181	196	21.1		5194	5194		181		173	yes	1	1	1	0	0	0	0	0	0	0	0	AG	CC	AA	CC	AA	TT	GG	GG	CC	TT
A0160	S268	A	01	2	2011-11-03	2019-07-18	udder disease	06	4	692	2017-05-23	20171	353	38.8	4356	11041	12114	178	470	136	378	yes	1	1	1	0	0	0	0	0	0	0	0	AG	CC	AG	CT	AG	CT	TT	GG	CC	TT
A0160	S268	A	01	2	2011-11-03	2019-07-18	udder disease	06	5	692	2018-07-03	20181	380	45.3		11870	14098		472		397	yes	2	1	1	0	0	0	0	1	1	0	0	AG	CC	AG	CT	AG	CT	TT	GG	CC	TT
A0161	S268	A	01	2	2011-11-06		kept	00	4	772	2017-10-03	20172	452	47.7	4574	11056	15299	209	527	144	383	no	0	0	0	0	0	0	0	0	0	0	0	AA	CT	AG	CC	AA	CT	GT	GG	CT	TT
A0162	S285	A	01	2	2011-11-07	2019-09-11	other	09	4	674	2017-01-22	20162	414	59.8	5355	13315	15738	212	560	158	417	no	0	0	0	0	0	0	0	0	0	0	0	AA	TT	AA	CC	AA	TT	GG	GG	CC	TT
A0163	S248	A	01	2	2011-11-08		kept	00	4	699	2017-03-15	20162	222	42.1	4327	0	8532	193.9	0	122.8	0	yes	1	1	1	0	0	0	0	0	0	0	0	AG	CT	AA	CC	AA	TT	GT	AG	CT	TT
A0164	S248	A	01	2	2011-11-10		kept	00	4	748	2017-02-19	20162	337	46.6	4661	12844	13716	192	519	146	434	yes	1	1	1	0	0	0	0	0	0	0	0	AA	CT	AA	CT	AG	CT	TT	GG	CC	TT
A0164	S248	A	01	2	2011-11-10		kept	00	4	748	2017-02-19	20162	337	46.6	4661	12844	13716	192	519	146	434	yes	1	1	2	0	0	0	0	0	0	0	0	AA	CT	AA	CT	AG	CT	TT	GG	CC	TT
A0165	S230	A	01	2	2011-11-11		kept	00	3	843	2016-02-28	20161	484	38.7	3956	10343	13309	144.5	400.9	130.8	359.1	yes	1	1	1	0	0	0	0	0	0	0	0	AG	TT	AA	CT	AG	CT	GG	GG	CT	CT
A0165	S230	A	01	2	2011-11-11		kept	00	5	843	2018-12-18	20182	280	36.7			9224					no	0	0	0	0	0	0	0	0	0	0	0	AG	TT	AA	CT	AG	CT	GG	GG	CT	CT
A0166	S290	A	01	2	2011-11-11		kept	00	5	711	2018-08-30	20181	390	58.4		12328	14114		553		420	yes	1	1	1	0	0	0	0	0	0	0	0	AG	CT	AG	CC	AG	TT	TT	GG	CT	TT
A0166	S290	A	01	2	2011-11-11		kept	00	5	711	2018-08-30	20181	390	58.4		12328	14114		553		420	yes	1	0	0	0	0	0	0	0	0	1	1	AG	CT	AG	CC	AG	TT	TT	GG	CT	TT
A0167	S268	A	01	2	2011-11-12	2019-02-15	udder disease	06	4	885	2017-05-21	20171	387	30.1	4158	10994	12762	160	413	126	360	yes	1	1	2	0	0	0	0	0	0	0	0	AG	CT	AG	CC	AA	CT	TT	GG	CT	TT
A0167	S268	A	01	2	2011-11-12	2019-02-15	udder disease	06	4	885	2017-05-21	20171	387	30.1	4158	10994	12762	160	413	126	360	yes	1	1	1	0	0	0	0	0	0	0	0	AG	CT	AG	CC	AA	CT	TT	GG	CT	TT
A0167	S268	A	01	2	2011-11-12	2019-02-15	udder disease	06	5	885	2018-07-22	20181	208	46.1		7512	7512		261		242	yes	1	0	0	1	1	0	0	0	0	0	0	AG	CT	AG	CC	AA	CT	TT	GG	CT	TT
A0167	S268	A	01	2	2011-11-12	2019-02-15	udder disease	06	5	885	2018-07-22	20181	208	46.1		7512	7512		261		242	yes	1	0	0	0	0	0	0	1	1	0	0	AG	CT	AG	CC	AA	CT	TT	GG	CT	TT
A0167	S268	A	01	2	2011-11-12	2019-02-15	udder disease	06	5	885	2018-07-22	20181	208	46.1		7512	7512		261		242	yes	2	0	0	1	2	0	0	1	2	0	0	AG	CT	AG	CC	AA	CT	TT	GG	CT	TT
A0167	S268	A	01	2	2011-11-12	2019-02-15	udder disease	06	5	885	2018-07-22	20181	208	46.1		7512	7512		261		242	yes	1	0	0	0	0	0	0	1	3	0	0	AG	CT	AG	CC	AA	CT	TT	GG	CT	TT
A0168	S154	A	01	2	2011-11-18		kept	00	4	668	2016-10-29	20162	345	49.5	4895	10847	11339	194.9	438.5	160.9	370.7	yes	1	0	0	1	1	0	0	0	0	0	0	AG	TT	AG	CC	AA	TT	TT	GG	CC	CC
A0168	S154	A	01	2	2011-11-18		kept	00	6	668	2018-12-26	20182	272	49.2			10539					yes	1	1	1	0	0	0	0	0	0	0	0	AG	TT	AG	CC	AA	TT	TT	GG	CC	CC
A0168	S154	A	01	2	2011-11-18		kept	00	6	668	2018-12-26	20182	272	49.2			10539					yes	1	1	2	0	0	0	0	0	0	0	0	AG	TT	AG	CC	AA	TT	TT	GG	CC	CC
A0168	S154	A	01	2	2011-11-18		kept	00	6	668	2018-12-26	20182	272	49.2			10539					yes	1	0	0	0	0	1	1	0	0	0	0	AG	TT	AG	CC	AA	TT	TT	GG	CC	CC
A0168	S154	A	01	2	2011-11-18		kept	00	6	668	2018-12-26	20182	272	49.2			10539					yes	1	0	0	1	1	0	0	0	0	0	0	AG	TT	AG	CC	AA	TT	TT	GG	CC	CC
A0169	S254	A	01	2	2011-11-18	2019-05-09	low yield	03	6	652	2019-04-07	20182	32	17.7		566	566		24		18	no	0	0	0	0	0	0	0	0	0	0	0	AG	TT	AA	CC	AA	CT	GT	AG	CT	TT
A0170	S230	A	01	2	2011-11-20	2019-05-03	fertility	04	3	861	2016-12-19	20162	294	51.3	5008	12489	12489	193.3	468.4	149.5	390.8	no	0	0	0	0	0	0	0	0	0	0	0	AA	TT	AA	CC	AG	TT	GG	GG	CC	CT
A0170	S230	A	01	2	2011-11-20	2019-05-03	fertility	04	4	861	2017-11-18	20172	531	18.6		10540	16191		403		357	no	0	0	0	0	0	0	0	0	0	0	0	AA	TT	AA	CC	AG	TT	GG	GG	CC	CT
A0171	S285	A	01	2	2011-11-20		kept	00	5	703	2018-10-21	20182	338	41.1		10964	11532		416		382	no	0	0	0	0	0	0	0	0	0	0	0	AG	TT	AA	CC	AG	CT	GT	GG	CC	CT
A0172	S269	A	01	2	2011-11-21		kept	00	4	753	2017-03-09	20162	228	47.1	3976	0	7599	158.6	0	116.4	0	yes	1	0	0	0	0	0	0	0	0	1	1	AG	CT	AG	CC	AG	CT	TT	GG	CC	TT
A0173	S108	A	01	2	2011-11-22	2019-02-14	other	09	4	852	2017-06-05	20171	400	29.4	3973	10587	11788	153	430	115	350	yes	1	1	2	0	0	0	0	0	0	0	0	AA	CT	AA	CC	AA	TT	TT	AG	CT	TT
A0173	S108	A	01	2	2011-11-22	2019-02-14	other	09	4	852	2017-06-05	20171	400	29.4	3973	10587	11788	153	430	115	350	yes	1	0	0	0	0	1	1	0	0	0	0	AA	CT	AA	CC	AA	TT	TT	AG	CT	TT
A0173	S108	A	01	2	2011-11-22	2019-02-14	other	09	4	852	2017-06-05	20171	400	29.4	3973	10587	11788	153	430	115	350	yes	1	1	1	0	0	0	0	0	0	0	0	AA	CT	AA	CC	AA	TT	TT	AG	CT	TT
A0173	S108	A	01	2	2011-11-22	2019-02-14	other	09	5	852	2018-09-03	20181	164	33.5		5736	5736		240		190	no	0	0	0	0	0	0	0	0	0	0	0	AA	CT	AA	CC	AA	TT	TT	AG	CT	TT
A0174	S108	A	01	2	2011-11-23		kept	00	4	890	2017-08-12	20171	163	54.1	5074		7879	182		143		no	0	0	0	0	0	0	0	0	0	0	0	AG	TT	AA	CC	AA	TT	TT	GG	CT	TT
A0175	S255	A	01	2	2011-11-24	2019-02-21	udder disease	06	5	806	2018-06-02	20181	264	16.4		5548	5548		207		192	yes	1	1	2	0	0	0	0	0	0	0	0	AA	CT	AG	CC	AA	CT	GT	GG	CC	CC
A0175	S255	A	01	2	2011-11-24	2019-02-21	udder disease	06	5	806	2018-06-02	20181	264	16.4		5548	5548		207		192	yes	1	1	1	0	0	0	0	0	0	0	0	AA	CT	AG	CC	AA	CT	GT	GG	CC	CC
A0176	S439	A	01	2	2011-11-30	2017-08-10	fertility	04	4	707	2017-03-22	20162	141	45.2	4695	0	6530	204.6	0	150.4	0	yes	1	1	1	0	0	0	0	0	0	0	0	AA	TT	AA	CC	AG	CT	GT	GG	CC	TT
A0176	S439	A	01	2	2011-11-30	2017-08-10	fertility	04	4	707	2017-03-22	20162	141	45.2	4695	0	6530	204.6	0	150.4	0	yes	1	1	2	0	0	0	0	0	0	0	0	AA	TT	AA	CC	AG	CT	GT	GG	CC	TT
A0177	S290	A	01	2	2011-12-02	2017-07-12	other	09	3	782	2016-10-22	20162	263	45	4580	10063	10063	187.3	405.2	154.4	347.7	yes	1	1	1	0	0	0	0	0	0	0	0	AG	TT	AG	CT	AA	CT	TT	AG	TT	TT
A0177	S290	A	01	2	2011-12-02	2017-07-12	other	09	3	782	2016-10-22	20162	263	45	4580	10063	10063	187.3	405.2	154.4	347.7	yes	1	1	2	0	0	0	0	0	0	0	0	AG	TT	AG	CT	AA	CT	TT	AG	TT	TT
A0177	S290	A	01	2	2011-12-02	2017-07-12	other	09	3	782	2016-10-22	20162	263	45	4580	10063	10063	187.3	405.2	154.4	347.7	yes	1	1	3	0	0	0	0	0	0	0	0	AG	TT	AG	CT	AA	CT	TT	AG	TT	TT
A0178	S137	A	01	2	2011-12-06		kept	00	4	727	2017-09-18	20171	295	42.7	4682	11283	11283	179	429	133	342	yes	1	0	0	0	0	0	0	1	1	0	0	AG	CT	AA	CT	GG	CC	GT	GG	CC	TT
A0178	S137	A	01	2	2011-12-06		kept	00	5	727	2018-09-04	20181	277	47		11354	11354		414		358	no	0	0	0	0	0	0	0	0	0	0	0	AG	CT	AA	CT	GG	CC	GT	GG	CC	TT
A0178	S137	A	01	2	2011-12-06		kept	00	6	727	2019-08-06	20191	49	49.7			2322					no	0	0	0	0	0	0	0	0	0	0	0	AG	CT	AA	CT	GG	CC	GT	GG	CC	TT
A0179	S285	A	01	2	2011-12-09	2018-12-28	udder disease	06	5	687	2018-08-21	20181	129	25.3		3866	3866		169		122	yes	1	0	0	0	0	0	0	1	1	0	0	AA	CT	AG	CC	GG	CC	GG	GG	CT	TT
A0179	S285	A	01	2	2011-12-09	2018-12-28	udder disease	06	5	687	2018-08-21	20181	129	25.3		3866	3866		169		122	yes	1	1	1	0	0	0	0	0	0	0	0	AA	CT	AG	CC	GG	CC	GG	GG	CT	TT
A0179	S285	A	01	2	2011-12-09	2018-12-28	udder disease	06	4	687	2017-08-29	20171	315	46.6	5008	13461	13685	182	495	122	375	no	0	0	0	0	0	0	0	0	0	0	0	AA	CT	AG	CC	GG	CC	GG	GG	CT	TT
A0180	S230	A	01	2	2011-12-13		kept	00	4	695	2017-08-05	20171	170	52.5	4573		6886	175		148		no	0	0	0	0	0	0	0	0	0	0	0	AA	CT	AA	CC	AG	TT	TT	GG	CT	CT
A0181	S256	A	01	2	2011-12-13		kept	00	5	664	2017-10-23	20172	323	46.2		12298	12505		420		423	no	0	0	0	0	0	0	0	0	0	0	0	AG	CC	GG	CC	AA	CT	GT	AG	TT	CT
A0181	S257	A	01	2	2011-12-13		kept	00	6	664	2018-11-09	20182	319	30.7		11615	11999		456		408	no	0	0	0	0	0	0	0	0	0	0	0	AG	CC	GG	CC	AA	CT	GT	AG	TT	CT
A0182	S270	A	01	2	2011-12-13	2019-01-18	hoof/limbs	08	5	653	2017-11-04	20172	440	45.3		11583	13543		405		367	yes	1	0	0	0	0	0	0	0	0	1	1	AG	CT	AG	CC	AA	CC	GT	GG	CC	TT
A0183	S154	A	01	2	2011-12-15		kept	00	4	765	2017-01-02	20162	312	42.9	4293	10620	10739	181	429	146	357	yes	1	1	1	0	0	0	0	0	0	0	0	AG	CT	AG	CC	AG	TT	GT	GG	CC	TT
A0183	S154	A	01	2	2011-12-15		kept	00	4	765	2017-01-02	20162	312	42.9	4293	10620	10739	181	429	146	357	yes	1	0	0	0	0	1	1	0	0	0	0	AG	CT	AG	CC	AG	TT	GT	GG	CC	TT
A0183	S155	A	01	2	2011-12-15		kept	00	5	765	2017-12-28	20172	25	45.3			1132					no	0	0	0	0	0	0	0	0	0	0	0	AG	CT	AG	CC	AG	TT	GT	GG	CC	TT
A0184	S107	A	01	2	2011-12-15		kept	00	4	671	2017-03-24	20162	536	55.1	5280	12050	16369	186	450	155	375	no	0	0	0	0	0	0	0	0	0	0	0	AA	CT	AG	CT	AG	CT	GT	AG	CT	TT
A0185	S290	A	01	2	2011-12-16		kept	00	4	730	2017-11-01	20172	314	28.5		10856	11042		391		355	yes	1	1	1	0	0	0	0	0	0	0	0	AG	CT	AG	CT	AG	CT	GT	GG	CC	CT
A0186	S251	A	01	2	2011-12-17		kept	00	4	828	2017-07-11	20171	427	41	4654	12172	14610	192	516	138	390	yes	1	1	1	0	0	0	0	0	0	0	0	AG	CT	AA	CT	AG	CT	TT	AG	CT	TT
A0186	S251	A	01	2	2011-12-17		kept	00	5	828	2018-10-23	20182	291	55.3		10998	10998		458		357	yes	1	1	1	0	0	0	0	0	0	0	0	AG	CT	AA	CT	AG	CT	TT	AG	CT	TT
A0187	S269	A	01	2	2011-12-20		kept	00	4	686	2017-06-18	20171	450	50.5	5393	14137	18091	198	538	155	459	yes	1	0	0	0	0	0	0	1	1	0	0	GG	CC	GG	CC	AG	CT	TT	GG	CC	TT
A0187	S269	A	01	2	2011-12-20		kept	00	4	686	2017-06-18	20171	450	50.5	5393	14137	18091	198	538	155	459	yes	1	1	4	0	0	0	0	0	0	0	0	GG	CC	GG	CC	AG	CT	TT	GG	CC	TT
A0187	S269	A	01	2	2011-12-20		kept	00	4	686	2017-06-18	20171	450	50.5	5393	14137	18091	198	538	155	459	yes	1	1	3	0	0	0	0	0	0	0	0	GG	CC	GG	CC	AG	CT	TT	GG	CC	TT
A0187	S269	A	01	2	2011-12-20		kept	00	4	686	2017-06-18	20171	450	50.5	5393	14137	18091	198	538	155	459	yes	1	1	2	0	0	0	0	0	0	0	0	GG	CC	GG	CC	AG	CT	TT	GG	CC	TT
A0187	S269	A	01	2	2011-12-20		kept	00	4	686	2017-06-18	20171	450	50.5	5393	14137	18091	198	538	155	459	yes	1	1	1	0	0	0	0	0	0	0	0	GG	CC	GG	CC	AG	CT	TT	GG	CC	TT
A0187	S269	A	01	2	2011-12-20		kept	00	4	686	2017-06-18	20171	450	50.5	5393	14137	18091	198	538	155	459	yes	1	1	5	0	0	0	0	0	0	0	0	GG	CC	GG	CC	AG	CT	TT	GG	CC	TT
A0187	S269	A	01	2	2011-12-20		kept	00	5	686	2018-11-15	20182	313	58.9		10772	10949		387		367	yes	1	0	0	0	0	1	1	0	0	0	0	GG	CC	GG	CC	AG	CT	TT	GG	CC	TT
A0187	S269	A	01	2	2011-12-20		kept	00	5	686	2018-11-15	20182	313	58.9		10772	10949		387		367	yes	1	0	0	0	0	0	0	1	1	0	0	GG	CC	GG	CC	AG	CT	TT	GG	CC	TT
A0188	S290	A	01	2	2011-12-21		kept	00	4	681	2016-10-22	20162	293	49	4638	10490	10490	194.5	450	155.6	374.2	yes	1	1	1	0	0	0	0	0	0	0	0	AG	TT	AA	CC	AG	TT	GG	GG	CC	TT
A0189	S250	A	01	2	2011-12-22	2019-09-18	other	09	4	786	2017-09-15	20171	361	67.7	5043	11279	12774	249	543	152	383	yes	1	1	1	0	0	0	0	0	0	0	0	AG	CT	AG	CC	AA	TT	GT	GG	CC	TT
A0189	S251	A	01	2	2011-12-22	2019-09-18	other	09	5	786	2018-11-07	20182	315	53.9		13195	13435		585		436	no	0	0	0	0	0	0	0	0	0	0	0	AG	CT	AG	CC	AA	TT	GT	GG	CC	TT
A0190	S248	A	01	2	2011-12-23		kept	00	6	668	2019-04-09	20182	168	34.5			5803					yes	1	0	0	0	0	1	1	0	0	0	0	AG	CT	AA	CC	AA	CT	TT	AG	CT	TT
A0190	S251	A	01	2	2011-12-23		kept	00	4	668	2017-01-23	20162	382	52.4	4779	11493	12725	188	474	138	366	no	0	0	0	0	0	0	0	0	0	0	0	AG	CT	AA	CC	AA	CT	TT	AG	CT	TT
A0191	S251	A	01	2	2011-12-23	2017-10-12	other	09	4	742	2017-08-04	20171	69	15.8	0	0	1028	0	0	0	0	no	0	0	0	0	0	0	0	0	0	0	0	AA	CT	AA	CC	AA	TT	TT	GG	CC	TT
A0192	S632	A	01	2	2011-12-27	2017-06-26	metabolism	10	4	821	2017-05-22	20171	35	11.6	0	0	406	0	0	0	0	no	0	0	0	0	0	0	0	0	0	0	0	AG	CC	AA	CC	AA	TT	TT	AG	CT	TT
A0193	S284	A	01	2	2011-12-28		kept	00	4	781	2017-10-08	20172	307	52.8	4690	10557	10590	224	489	140	354	yes	1	0	0	0	0	1	1	0	0	0	0	AG	TT	AA	CC	AA	TT	GT	GG	CC	TT
A0194	S250	A	01	2	2011-12-31	2018-12-27	metabolism	10	4	863	2017-08-12	20171	423	46.2	4143	10895	13043	159	449	134	384	yes	1	1	1	0	0	0	0	0	0	0	0	AA	CT	AA	CC	AA	CT	GT	GG	CC	TT
A0195	S412	A	01	2	2012-01-01	2018-10-21	other	09	5	696	2018-06-17	20181	126	35.8		4560	4560		182		138	no	0	0	0	0	0	0	0	0	0	0	0	AG	TT	AG	CC	AG	CT	TT	GG	CC	TT
A0196	S105	A	01	2	2012-01-03	2019-05-24	udder disease	06	5	687	2018-09-20	20181	246	38.9		8110	8110		360		281	yes	1	1	1	0	0	0	0	0	0	0	0	AA	TT	AA	CC	AG	CT	TT	GG	CC	TT
A0197	S251	A	01	2	2012-01-01		kept	00	4	809	2017-09-23	20171	381	45	4462	11320	12502	199	476	127	373	no	0	0	0	0	0	0	0	0	0	0	0	AG	CT	AA	CC	AA	CT	GT	GG	CC	CT
A0198	S290	A	01	2	2012-01-07		kept	00	5	771	2018-05-30	20181	482	48.5		11826	15432		469		387	yes	1	0	0	0	0	0	0	0	0	1	1	AG	CT	AG	CT	GG	CC	TT	GG	CT	TT
A0198	S290	A	01	2	2012-01-07		kept	00	5	771	2018-05-30	20181	482	48.5		11826	15432		469		387	yes	1	0	0	0	0	0	0	1	1	0	0	AG	CT	AG	CT	GG	CC	TT	GG	CT	TT
A0198	S290	A	01	2	2012-01-07		kept	00	4	771	2017-04-28	20162	346	46.5	4469	11043	11451	164	439	124	343	no	0	0	0	0	0	0	0	0	0	0	0	AG	CT	AG	CT	GG	CC	TT	GG	CT	TT
A0199	S265	A	01	2	2012-01-09		kept	00	4	755	2017-01-18	20162	369	45	4206	11090	13116	173	469	142	382	yes	1	0	0	0	0	1	1	0	0	0	0	GG	TT	AA	CC	AG	TT	GT	GG	CC	TT
A0200	S266	A	01	2	2012-01-12	2018-10-23	metabolism	10	5	680	2017-10-07	20172	308	32.3	3537	10162	10249	154	476	122	381	no	0	0	0	0	0	0	0	0	0	0	0	AA	CT	AG	CC	GG	TT	GG	GG	CC	TT
A0201	S154	A	01	2	2012-01-13	2019-06-13	fertility	04	4	798	2017-08-30	20171	286	44.2	4208	9320	9320	195	437	129	314	no	0	0	0	0	0	0	0	0	0	0	0	AA	TT	AA	CC	AA	CC	GG	AG	TT	CT
A0202	S230	A	01	2	2012-01-15		kept	00	5	744	2019-01-21	20182	246	50.1			11844					yes	1	0	0	0	0	0	0	0	0	1	1	AA	CT	AA	CC	AA	TT	GT	GG	CC	TT
A0203	S269	A	01	2	2012-01-19		kept	00	4	684	2017-07-09	20171	398	40.4	3912	9019	9778	166	386	105	283	yes	1	1	1	0	0	0	0	0	0	0	0	AA	CT	AG	CC	AG	TT	TT	GG	CC	TT
A0203	S269	A	01	2	2012-01-19		kept	00	5	684	2018-09-20	20181	369	38.4		8978	9638		357		295	yes	1	0	0	0	0	1	1	0	0	0	0	AA	CT	AG	CC	AG	TT	TT	GG	CC	TT
A0204	S268	A	01	2	2012-01-21	2017-07-07	hoof/limbs	08	4	825	2017-05-15	20171	53	12	0	0	858	0	0	0	0	no	0	0	0	0	0	0	0	0	0	0	0	AG	TT	AA	CC	GG	TT	TT	AG	CT	CT
A0205	S268	A	01	2	2012-01-21		kept	00	4	764	2017-07-15	20171	268	36.1	3810	8157	8157	140	304	116	270	no	0	0	0	0	0	0	0	0	0	0	0	AG	TT	AA	CC	GG	TT	TT	AG	CT	CT
A0205	S268	A	01	2	2012-01-21		kept	00	6	764	2019-06-21	20191	95	48.3			4164					no	0	0	0	0	0	0	0	0	0	0	0	AG	TT	AA	CC	GG	TT	TT	AG	CT	CT
A0206	S290	A	01	2	2012-01-27		kept	00	4	704	2017-08-09	20171	75	23.6	0	0	1953	0	0	0	0	no	0	0	0	0	0	0	0	0	0	0	0	AG	TT	AA	CC	AA	TT	TT	AG	CT	TT
A0207	S285	A	01	2	2012-01-27		kept	00	3	1078	2017-08-17	20171	158	39.7	3488		5142	148		107		no	0	0	0	0	0	0	0	0	0	0	0	AG	TT	AA	CC	AA	CT	GT	AG	TT	CC
A0208	S290	A	01	2	2012-02-01	2017-05-24	udder disease	06	3	673	2016-12-26	20162	149	47.5	4574	0	6706	207.5	0	130.8	0	no	0	0	0	0	0	0	0	0	0	0	0	GG	CT	AG	CC	AA	CT	TT	AG	CT	TT
A0209	S270	A	01	2	2012-02-01		kept	00	4	753	2017-12-06	20172	47	44.5			2092					no	0	0	0	0	0	0	0	0	0	0	0	AA	CT	AG	CC	AG	CT	TT	AG	CT	TT
A0210	S248	A	01	2	2012-02-02	2019-10-09	udder disease	06	3	725	2016-01-15	20161	815	35.2	3496	9698	22533	124	382	112	321	yes	1	1	1	0	0	0	0	0	0	0	0	AG	CC	AG	CC	AG	CT	TT	GG	CC	TT
A0211	S268	A	01	2	2012-02-02	2017-04-07	udder disease	06	3	709	2016-07-06	20161	275	39.4	4161	10831	10831	151.2	413.7	122.5	339.1	yes	1	0	0	0	0	0	0	1	1	0	0	AG	CT	AA	CC	AA	CT	TT	GG	CC	TT
A0212	S284	A	01	2	2012-02-04	2017-04-21	udder disease	06	4	702	2017-03-16	20162	36	18.3	0	0	659	0	0	0	0	yes	1	1	1	0	0	0	0	0	0	0	0	AA	CC	AG	CC	AA	TT	GT	GG	CC	TT
A0213	S251	A	01	2	2012-02-08		kept	00	4	839	2017-07-09	20171	366	43.3	3384	9683	10406	155	427	102	323	no	0	0	0	0	0	0	0	0	0	0	0	AA	CT	AG	CC	AG	CT	GT	GG	CC	CT
A0213	S251	A	01	2	2012-02-08		kept	00	5	839	2018-09-19	20181	356	32.4		10811	11639		460		370	no	0	0	0	0	0	0	0	0	0	0	0	AA	CT	AG	CC	AG	CT	GT	GG	CC	CT
A0214	S290	A	01	2	2012-02-08		kept	00	5	727	2017-12-24	20172	29	47.8			1386					no	0	0	0	0	0	0	0	0	0	0	0	AG	TT	AA	CC	AA	TT	GT	GG	CC	TT
A0215	S231	A	01	2	2012-02-12	2017-09-06	hoof/limbs	08	3	691	2016-07-29	20161	404	43.6	3987	9937	11236	171.5	441.9	127.6	354.2	yes	1	0	0	0	0	0	0	1	1	0	0	AA	CT	AG	CT	GG	CT	GT	AG	CC	TT
A0216	S293	A	01	2	2012-02-18	2017-07-07	udder disease	06	3	689	2016-02-13	20161	454	38.9	4395	11224	14426	175.8	427.3	132.3	373.8	yes	1	0	0	0	0	0	0	0	0	1	1	AA	TT	AA	CC	AG	CT	GG	GG	CC	CT
A0217	S293	A	01	2	2012-02-19		kept	00	4	728	2017-06-27	20171	469	43.9	4672	12517	16235	185	475	135	415	no	0	0	0	0	0	0	0	0	0	0	0	AA	TT	AA	CC	AG	CT	GT	GG	CC	TT
A0218	S270	A	01	2	2012-02-20	2019-03-22	udder disease	06	5	796	2018-10-30	20182	143	45.5		5880	5880		208		184	yes	1	1	1	0	0	0	0	0	0	0	0	AA	TT	AA	CC	AG	TT	GT	AG	CT	TT
A0219	S290	A	01	2	2012-02-25	2019-08-15	hoof/limbs	08	4	681	2017-08-16	20171	360	38.9	3929	9267	10249	167	425	106	299	yes	1	1	2	0	0	0	0	0	0	0	0	AG	CT	AG	CC	AA	TT	TT	GG	CT	TT
A0219	S290	A	01	2	2012-02-25	2019-08-15	hoof/limbs	08	4	681	2017-08-16	20171	360	38.9	3929	9267	10249	167	425	106	299	yes	1	1	3	0	0	0	0	0	0	0	0	AG	CT	AG	CC	AA	TT	TT	GG	CT	TT
A0219	S290	A	01	2	2012-02-25	2019-08-15	hoof/limbs	08	4	681	2017-08-16	20171	360	38.9	3929	9267	10249	167	425	106	299	yes	1	1	1	0	0	0	0	0	0	0	0	AG	CT	AG	CC	AA	TT	TT	GG	CT	TT
A0219	S290	A	01	2	2012-02-25	2019-08-15	hoof/limbs	08	4	681	2017-08-16	20171	360	38.9	3929	9267	10249	167	425	106	299	yes	1	1	4	0	0	0	0	0	0	0	0	AG	CT	AG	CC	AA	TT	TT	GG	CT	TT
A0219	S290	A	01	2	2012-02-25	2019-08-15	hoof/limbs	08	5	681	2018-10-15	20182	304	34.1		10816	10816		498		366	yes	1	1	1	0	0	0	0	0	0	0	0	AG	CT	AG	CC	AA	TT	TT	GG	CT	TT
A0219	S290	A	01	2	2012-02-25	2019-08-15	hoof/limbs	08	5	681	2018-10-15	20182	304	34.1		10816	10816		498		366	yes	1	1	2	0	0	0	0	0	0	0	0	AG	CT	AG	CC	AA	TT	TT	GG	CT	TT
A0220	S271	A	01	2	2012-03-04		kept	00	4	670	2016-12-05	20162	385	51.7	4951	12632	14155	173	448	154	425	yes	1	0	0	0	0	1	1	0	0	0	0	AA	CC	GG	CC	AG	CT	GG	GG	CC	TT
A0220	S271	A	01	2	2012-03-04		kept	00	6	670	2019-04-07	20182	170	27.4			5618					yes	1	0	0	0	0	1	1	0	0	0	0	AA	CC	GG	CC	AG	CT	GG	GG	CC	TT
A0221	S230	A	01	2	2012-03-05		kept	00	4	763	2017-09-27	20171	409	43.5	4174	10326	12335	213	511	132	370	no	0	0	0	0	0	0	0	0	0	0	0	AA	TT	AG	CC	AG	TT	TT	GG	CC	CT
A0221	S230	A	01	2	2012-03-05		kept	00	5	763	2019-01-15	20182	252	39.6			9935					no	0	0	0	0	0	0	0	0	0	0	0	AA	TT	AG	CC	AG	TT	TT	GG	CC	CT
A0222	S617	A	01	2	2012-03-05	2019-04-12	udder disease	06	5	793	2018-09-23	20181	201	54.6		8723	8723		338		268	yes	1	1	1	0	0	0	0	0	0	0	0	AA	TT	AA	CC	AG	CC	GT	GG	CC	TT
A0222	S617	A	01	2	2012-03-05	2019-04-12	udder disease	06	5	793	2018-09-23	20181	201	54.6		8723	8723		338		268	yes	1	1	2	0	0	0	0	0	0	0	0	AA	TT	AA	CC	AG	CC	GT	GG	CC	TT
A0223	S293	A	01	2	2012-03-06		kept	00	4	660	2017-01-04	20162	383	43.6	4509	12439	14358	168	440	143	399	yes	1	0	0	0	0	0	0	1	1	0	0	GG	CT	AA	CC	AG	CT	GT	GG	CC	TT
A0223	S293	A	01	2	2012-03-06		kept	00	4	660	2017-01-04	20162	383	43.6	4509	12439	14358	168	440	143	399	yes	1	0	0	0	0	0	0	0	0	1	1	GG	CT	AA	CC	AG	CT	GT	GG	CC	TT
A0224	S268	A	01	2	2012-03-06	2017-05-05	metabolism	10	3	685	2017-01-19	20162	106	29.8	2563	0	2667	105.2	0	69.5	0	no	0	0	0	0	0	0	0	0	0	0	0	AA	TT	AA	CC	AG	CT	GG	GG	CT	TT
A0225	S281	A	01	2	2012-03-07		kept	00	5	761	2018-08-22	20181	353	45.2		13544	14589		460		415	yes	1	1	2	0	0	0	0	0	0	0	0	AA	TT	AA	CC	AG	CT	GG	GG	CC	TT
A0225	S281	A	01	2	2012-03-07		kept	00	5	761	2018-08-22	20181	353	45.2		13544	14589		460		415	yes	1	1	1	0	0	0	0	0	0	0	0	AA	TT	AA	CC	AG	CT	GG	GG	CC	TT
A0225	S281	A	01	2	2012-03-07		kept	00	5	761	2018-08-22	20181	353	45.2		13544	14589		460		415	yes	1	0	0	0	0	1	1	0	0	0	0	AA	TT	AA	CC	AG	CT	GG	GG	CC	TT
A0226	S281	A	01	2	2012-03-09		kept	00	4	653	2017-01-28	20162	331	49.1	4524	10586	10747	167	411	132	319	yes	1	1	2	0	0	0	0	0	0	0	0	AA	TT	AA	CC	AA	TT	TT	AG	TT	TT
A0226	S281	A	01	2	2012-03-09		kept	00	4	653	2017-01-28	20162	331	49.1	4524	10586	10747	167	411	132	319	yes	1	1	1	0	0	0	0	0	0	0	0	AA	TT	AA	CC	AA	TT	TT	AG	TT	TT
A0227	S282	A	01	2	2012-03-12		kept	00	4	767	2017-08-17	20171	450	41.3	5064	13206	16773	186	485	135	392	no	0	0	0	0	0	0	0	0	0	0	0	AA	TT	AA	CC	AG	CT	GT	GG	CC	TT
A0227	S282	A	01	2	2012-03-12		kept	00	5	767	2019-01-22	20182	245	38.1			11627					no	0	0	0	0	0	0	0	0	0	0	0	AA	TT	AA	CC	AG	CT	GT	GG	CC	TT
A0228	S279	A	01	2	2012-03-14	2018-12-27	metabolism	10	4	734	2017-07-29	20171	437	42.5	4401	10943	12911	147	384	132	364	no	0	0	0	0	0	0	0	0	0	0	0	AA	TT	AA	CC	AA	CC	GG	AG	CT	CT
A0229	S283	A	01	2	2012-03-16	2017-04-27	other	09	3	703	2017-02-27	20162	59	54.5	0	0	3216	0	0	0	0	no	0	0	0	0	0	0	0	0	0	0	0	AA	TT	AA	CT	AG	CT	GG	GG	CC	TT
A0230	S293	A	01	2	2012-03-17		kept	00	5	821	2018-09-20	20181	369	41.8		10734	12534		389		350	yes	1	1	1	0	0	0	0	0	0	0	0	AG	CT	AG	CC	GG	CT	TT	GG	CC	TT
A0231	S282	A	01	2	2012-03-18	2019-07-25	udder disease	06	4	826	2018-03-12	20172	337	41.6		11551	11967		563		388	no	0	0	0	0	0	0	0	0	0	0	0	AG	CT	AG	CC	AA	TT	TT	AG	TT	TT
A0232	S282	A	01	2	2012-03-22		kept	00	4	800	2017-08-14	20171	393	46.9	4683	12510	14770	158	421	127	384	no	0	0	0	0	0	0	0	0	0	0	0	AA	TT	AA	CC	AA	TT	GG	GG	CT	TT
A0233	S157	A	01	2	2012-03-24	2019-02-01	udder disease	06	4	726	2017-05-29	20171	407	48.9	4768	10486	12167	194	462	140	361	yes	1	0	0	0	0	1	1	0	0	0	0	AG	CT	AA	CC	AG	CT	TT	GG	CC	TT
A0233	S157	A	01	2	2012-03-24	2019-02-01	udder disease	06	5	726	2018-08-30	20181	155	49.5		5152	5152		236		168	yes	1	1	1	0	0	0	0	0	0	0	0	AG	CT	AA	CC	AG	CT	TT	GG	CC	TT
A0234	S154	A	01	2	2012-03-25		kept	00	4	755	2018-04-18	20172	524	32.9		11165	17715		420		360	yes	1	0	0	0	0	0	0	1	1	0	0	AG	TT	AA	CC	AG	CT	GT	GG	CC	TT
A0234	S154	A	01	2	2012-03-25		kept	00	4	755	2018-04-18	20172	524	32.9		11165	17715		420		360	yes	1	1	1	0	0	0	0	0	0	0	0	AG	TT	AA	CC	AG	CT	GT	GG	CC	TT
A0234	S154	A	01	2	2012-03-25		kept	00	4	755	2018-04-18	20172	524	32.9		11165	17715		420		360	yes	1	0	0	0	0	0	0	0	0	1	1	AG	TT	AA	CC	AG	CT	GT	GG	CC	TT
A0235	S632	A	01	2	2012-03-25		kept	00	4	802	2017-09-05	20171	308	36.2	4173	9739	9773	196	427	124	326	no	0	0	0	0	0	0	0	0	0	0	0	AG	CT	AG	CC	AA	TT	GT	AG	CT	TT
A0235	S632	A	01	2	2012-03-25		kept	00	6	802	2019-08-14	20191	41	42			1785					no	0	0	0	0	0	0	0	0	0	0	0	AG	CT	AG	CC	AA	TT	GT	AG	CT	TT
A0236	S230	A	01	2	2012-03-26		kept	00	3	740	2017-02-04	20162	261	50.6	4979	0	10509	204.4	0	155.2	0	yes	1	0	0	1	1	0	0	0	0	0	0	AA	TT	AA	CC	AA	TT	GT	GG	CC	CT
A0237	S282	A	01	2	2012-03-29		kept	00	4	713	2017-07-29	20171	209	12.9	1909	2744	2744	80	112	71	104	no	0	0	0	0	0	0	0	0	0	0	0	AG	TT	AA	CC	AG	TT	GT	GG	CT	CT
A0237	S282	A	01	2	2012-03-29		kept	00	5	713	2018-11-12	20182	302	27.7		9198	9198		369		324	no	0	0	0	0	0	0	0	0	0	0	0	AG	TT	AA	CC	AG	TT	GT	GG	CT	CT
A0238	S138	A	01	2	2012-03-29	2017-04-07	metabolism	10	3	813	2017-02-11	20162	55	16	0	0	782	0	0	0	0	no	0	0	0	0	0	0	0	0	0	0	0	AG	TT	AG	CC	GG	CT	GG	GG	CC	TT
A0239	S283	A	01	2	2012-04-01	2019-09-23	hoof/limbs	08	4	666	2017-05-19	20171	480	31.9	3967	11297	15870	164	483	121	393	no	0	0	0	0	0	0	0	0	0	0	0	AA	TT	AA	CC	AA	CT	GG	GG	CT	TT
A0239	S283	A	01	2	2012-04-01	2019-09-23	hoof/limbs	08	5	666	2018-11-15	20182	312	47.6		11597	11672		488		386	no	0	0	0	0	0	0	0	0	0	0	0	AA	TT	AA	CC	AA	CT	GG	GG	CT	TT
A0240	S282	A	01	2	2012-04-02		kept	00	4	810	2018-09-08	20181	381	16.5		10494	13242		472		354	no	0	0	0	0	0	0	0	0	0	0	0	AG	CT	AG	CC	AG	TT	GT	GG	CC	TT
A0241	S283	A	01	2	2012-04-02	2019-06-07	hoof/limbs	08	5	734	2018-09-20	20181	230	54.6		11034	11034		418		368	no	0	0	0	0	0	0	0	0	0	0	0	AG	CT	AG	CC	AG	TT	GT	GG	CT	TT
A0242	S265	A	01	2	2012-04-02	2019-08-13	udder disease	06	3	795	2016-09-16	20161	420	41	4404	10830	12584	182	467	142	386	yes	1	1	1	0	0	0	0	0	0	0	0	AA	CT	AA	CT	AG	TT	GT	GG	CC	CT
A0242	S265	A	01	2	2012-04-02	2019-08-13	udder disease	06	4	795	2017-12-17	20172	538	44.1		12128	16656		488		402	yes	1	1	1	0	0	0	0	0	0	0	0	AA	CT	AA	CT	AG	TT	GT	GG	CC	CT
A0243	S157	A	01	2	2012-04-02		kept	00	4	696	2017-05-01	20171	175	51.6	5182	0	7984	192.4	0	143.1	0	no	0	0	0	0	0	0	0	0	0	0	0	AG	CT	AG	CC	AG	CC	TT	GG	TT	TT
A0244	S271	A	01	2	2012-04-02		kept	00	5	781	2018-11-21	20182	307	38.9		12295	12365		419		372	no	0	0	0	0	0	0	0	0	0	0	0	AG	CC	AG	CC	AA	TT	GT	AG	CT	TT
A0245	S230	A	01	2	2012-04-06		kept	00	4	700	2017-09-03	20171	50	32.8	0	0	1599	0	0	0	0	no	0	0	0	0	0	0	0	0	0	0	0	AG	TT	AA	CC	AA	CT	GT	GG	CC	CT
A0246	S264	A	01	2	2012-04-11		kept	00	4	680	2017-02-16	20162	312	41.1	4525	12442	12574	185	500	153	418	no	0	0	0	0	0	0	0	0	0	0	0	GG	CT	AA	CC	AA	TT	GT	AG	CT	TT
A0246	S264	A	01	2	2012-04-11		kept	00	5	680	2018-02-09	20172	323	53.2		13028	13318		494		420	no	0	0	0	0	0	0	0	0	0	0	0	GG	CT	AA	CC	AA	TT	GT	AG	CT	TT
A0247	S239	A	01	2	2012-04-15	2019-08-23	hoof/limbs	08	3	773	2017-02-19	20162	309	43	5021	12847	12955	188	452	142	382	no	0	0	0	0	0	0	0	0	0	0	0	AG	CT	AG	CC	AA	TT	GT	GG	CC	TT
A0247	S239	A	01	2	2012-04-15	2019-08-23	hoof/limbs	08	4	773	2018-03-14	20172	451	41.7		13544	16604		440		428	no	0	0	0	0	0	0	0	0	0	0	0	AG	CT	AG	CC	AA	TT	GT	GG	CC	TT
A0248	S264	A	01	2	2012-04-17	2019-09-03	metabolism	10	4	682	2017-08-23	20171	321	51.5	4844	11177	11466	171	425	139	347	yes	1	1	1	0	0	0	0	0	0	0	0	AA	TT	AG	CC	AA	TT	TT	GG	CC	TT
A0248	S265	A	01	2	2012-04-17	2019-09-03	metabolism	10	6	682	2019-08-06	20191	28	12.9		361	361		13		10	no	0	0	0	0	0	0	0	0	0	0	0	AA	TT	AG	CC	AA	TT	TT	GG	CC	TT
A0249	S230	A	01	2	2012-04-19	2018-11-08	udder disease	06	4	694	2017-12-17	20172	326	45.6		12018	12627		466		411	yes	1	0	0	0	0	1	1	0	0	0	0	AA	TT	AA	CC	AA	CT	GT	GG	CC	CT
A0250	S617	A	01	2	2012-04-19		kept	00	4	668	2018-11-17	20182	297	45.3		11652	11652		438		393	yes	1	0	0	0	0	1	1	0	0	0	0	GG	TT	AA	CC	AA	CT	TT	GG	CC	TT
A0250	S617	A	01	2	2012-04-19		kept	00	4	668	2018-11-17	20182	297	45.3		11652	11652		438		393	yes	1	1	1	0	0	0	0	0	0	0	0	GG	TT	AA	CC	AA	CT	TT	GG	CC	TT
A0250	S617	A	01	2	2012-04-19		kept	00	4	668	2018-11-17	20182	297	45.3		11652	11652		438		393	yes	1	0	0	0	0	1	2	0	0	0	0	GG	TT	AA	CC	AA	CT	TT	GG	CC	TT
A0250	S617	A	01	2	2012-04-19		kept	00	3	668	2017-10-28	20172	318	53.1		13227	13454		511		413	no	0	0	0	0	0	0	0	0	0	0	0	GG	TT	AA	CC	AA	CT	TT	GG	CC	TT
A0251	S230	A	01	2	2012-04-20	2017-08-10	metabolism	10	4	695	2017-07-17	20171	24	17.9	0	0	430	0	0	0	0	no	0	0	0	0	0	0	0	0	0	0	0	AA	CT	AG	CC	AA	CT	TT	GG	CC	CT
A0252	S267	A	01	2	2012-04-21		kept	00	5	691	2018-01-23	20172	442	50		10160	11718		408		335	no	0	0	0	0	0	0	0	0	0	0	0	AG	CT	AA	CC	AG	CT	TT	GG	CC	CT
A0252	S267	A	01	2	2012-04-21		kept	00	6	691	2019-06-01	20191	115	37.4			3946					no	0	0	0	0	0	0	0	0	0	0	0	AG	CT	AA	CC	AG	CT	TT	GG	CC	CT
A0253	S157	A	01	2	2012-04-22	2018-12-14	fertility	04	4	673	2017-09-23	20171	381	49.3	4645	12344	13939	227	579	134	429	no	0	0	0	0	0	0	0	0	0	0	0	AG	CC	GG	CC	GG	CT	GG	GG	CC	TT
A0254	S157	A	01	2	2012-04-27		kept	00	4	745	2017-08-11	20171	578	33.1	3321	9643	16226	128	382	104	333	no	0	0	0	0	0	0	0	0	0	0	0	AA	CT	AA	CC	AG	TT	TT	GG	CC	TT
A0254	S157	A	01	2	2012-04-27		kept	00	5	745	2019-05-19	20191	128	45			5320					no	0	0	0	0	0	0	0	0	0	0	0	AA	CT	AA	CC	AG	TT	TT	GG	CC	TT
A0255	S154	A	01	2	2012-04-28	2019-05-16	udder disease	06	5	677	2018-11-06	20182	191	33.1		7381	7381		304		257	yes	1	0	0	0	0	1	1	0	0	0	0	AA	CT	AG	CC	AG	TT	TT	GG	CC	TT
A0256	S230	A	01	2	2012-04-29		kept	00	4	729	2017-08-06	20171	370	41.4	4007	10501	11895	165	454	140	406	yes	1	1	1	0	0	0	0	0	0	0	0	AG	CT	AG	CC	AA	TT	GT	GG	CC	CT
A0257	S271	A	01	2	2012-05-02		kept	00	4	682	2017-06-16	20171	452	39.5	3882	9284	11489	144	348	114	295	yes	1	0	0	0	0	1	1	0	0	0	0	AA	CC	AG	CC	AA	CC	GT	GG	CC	TT
A0257	S271	A	01	2	2012-05-02		kept	00	5	682	2018-11-22	20182	306	42.5		11097	11106		410		347	no	0	0	0	0	0	0	0	0	0	0	0	AA	CC	AG	CC	AA	CC	GT	GG	CC	TT
A0258	S283	A	01	2	2012-05-02	2019-08-16	metabolism	10	5	780	2019-07-14	20191	33	28.1		927	927		52		29	no	0	0	0	0	0	0	0	0	0	0	0	AA	TT	AG	CC	AG	TT	GT	GG	CC	TT
A0259	S617	A	01	2	2012-05-05	2019-09-20	other diseases	05	4	764	2017-08-03	20171	313	39.6	3920	10472	10645	139	387	110	340	yes	1	1	1	0	0	0	0	0	0	0	0	AA	TT	AA	CC	AG	CT	GT	GG	CC	CT
A0259	S617	A	01	2	2012-05-05	2019-09-20	other diseases	05	4	764	2017-08-03	20171	313	39.6	3920	10472	10645	139	387	110	340	yes	1	0	0	0	0	0	0	1	1	0	0	AA	TT	AA	CC	AG	CT	GT	GG	CC	CT
A0259	S617	A	01	2	2012-05-05	2019-09-20	other diseases	05	4	764	2017-08-03	20171	313	39.6	3920	10472	10645	139	387	110	340	yes	1	0	0	0	0	0	0	0	0	1	1	AA	TT	AA	CC	AG	CT	GT	GG	CC	CT
A0259	S617	A	01	2	2012-05-05	2019-09-20	other diseases	05	5	764	2018-08-11	20181	405	39.6		12205	14117		419		393	yes	1	1	1	0	0	0	0	0	0	0	0	AA	TT	AA	CC	AG	CT	GT	GG	CC	CT
A0259	S617	A	01	2	2012-05-05	2019-09-20	other diseases	05	5	764	2018-08-11	20181	405	39.6		12205	14117		419		393	yes	1	1	2	0	0	0	0	0	0	0	0	AA	TT	AA	CC	AG	CT	GT	GG	CC	CT
A0260	S284	A	01	2	2012-05-05		kept	00	4	674	2017-08-06	20171	169	44.7	3963		5953	198		104		yes	1	0	0	0	0	1	1	0	0	0	0	AA	CT	AA	CC	AG	TT	GT	GG	CC	TT
A0261	S230	A	01	2	2012-05-06	2018-10-01	udder disease	06	3	703	2016-09-13	20161	423	42.2	4161	12552	15465	178	527	136	450	yes	1	1	1	0	0	0	0	0	0	0	0	AG	TT	AA	CT	AA	CT	GG	GG	CC	CC
A0261	S230	A	01	2	2012-05-06	2018-10-01	udder disease	06	3	703	2016-09-13	20161	423	42.2	4161	12552	15465	178	527	136	450	yes	2	0	0	0	0	0	0	1	1	1	1	AG	TT	AA	CT	AA	CT	GG	GG	CC	CC
A0262	S285	A	01	2	2012-05-08		kept	00	4	711	2017-11-02	20172	81	45			3592					yes	1	0	0	0	0	1	1	0	0	0	0	AA	CT	AG	CC	AA	TT	GT	GG	CC	CT
A0263	S293	A	01	2	2012-05-09	2018-10-26	other	09	3	787	2016-10-02	20162	344	42	4167	10284	10627	184.1	428.7	137.4	359.6	yes	1	0	0	0	0	1	1	0	0	0	0	AG	TT	AA	CC	AG	TT	TT	GG	CT	TT
A0263	S293	A	01	2	2012-05-09	2018-10-26	other	09	3	787	2016-10-02	20162	344	42	4167	10284	10627	184.1	428.7	137.4	359.6	yes	1	1	1	0	0	0	0	0	0	0	0	AG	TT	AA	CC	AG	TT	TT	GG	CT	TT
A0263	S293	A	01	2	2012-05-09	2018-10-26	other	09	4	787	2017-11-01	20172	359	25.3		7543	8516		279		281	yes	1	1	1	0	0	0	0	0	0	0	0	AG	TT	AA	CC	AG	TT	TT	GG	CT	TT
A0264	S230	A	01	2	2012-05-09		kept	00	4	704	2018-02-03	20172	329	37.1		10339	10817		420		364	yes	1	1	1	0	0	0	0	0	0	0	0	AG	CT	AA	CC	AA	TT	TT	GG	CC	CT
A0264	S230	A	01	2	2012-05-09		kept	00	5	704	2019-02-25	20182	211	41.9			8597					yes	1	1	1	0	0	0	0	0	0	0	0	AG	CT	AA	CC	AA	TT	TT	GG	CC	CT
A0264	S230	A	01	2	2012-05-09		kept	00	5	704	2019-02-25	20182	211	41.9			8597					yes	1	1	2	0	0	0	0	0	0	0	0	AG	CT	AA	CC	AA	TT	TT	GG	CC	CT
A0265	S293	A	01	2	2012-05-10		kept	00	4	794	2017-09-02	20171	283	47.9	4787	11491	11491	170	398	131	335	yes	1	1	1	0	0	0	0	0	0	0	0	AG	CT	AA	CC	AG	CC	GG	GG	CC	TT
A0265	S293	A	01	2	2012-05-10		kept	00	5	794	2018-08-17	20181	295	35.3		10689	10689		359		330	yes	1	1	1	0	0	0	0	0	0	0	0	AG	CT	AA	CC	AG	CC	GG	GG	CC	TT
A0265	S293	A	01	2	2012-05-10		kept	00	6	794	2019-07-31	20191	55	22.1			1140					no	0	0	0	0	0	0	0	0	0	0	0	AG	CT	AA	CC	AG	CC	GG	GG	CC	TT
A0266	S230	A	01	2	2012-05-14	2018-09-05	hoof/limbs	08	3	726	2017-03-01	20162	345	43.1	4103	10324	10996	181	472	138	377	yes	1	1	1	0	0	0	0	0	0	0	0	AA	CT	AG	CC	AA	CT	TT	GG	CT	CT
A0266	S230	A	01	2	2012-05-14	2018-09-05	hoof/limbs	08	3	726	2017-03-01	20162	345	43.1	4103	10324	10996	181	472	138	377	yes	1	1	2	0	0	0	0	0	0	0	0	AA	CT	AG	CC	AA	CT	TT	GG	CT	CT
A0267	S284	A	01	2	2012-05-14		kept	00	3	861	2016-12-09	20162	409	57.4	5548	13692	16361	212	552	174	444	no	0	0	0	0	0	0	0	0	0	0	0	AA	CT	AA	CC	AA	TT	GG	GG	CC	TT
A0268	S271	A	01	2	2012-05-17	2019-01-25	udder disease	06	4	760	2017-07-21	20171	326	54.9	5079	12260	12494	169	447	138	394	yes	1	1	1	0	0	0	0	0	0	0	0	AA	CC	AG	CC	AA	CT	GT	GG	CC	TT
A0269	S230	A	01	2	2012-05-22	2019-02-06	other	09	4	692	2017-11-07	20172	456	37.1		10091	12625		482		399	yes	1	1	1	0	0	0	0	0	0	0	0	AG	CT	AG	CC	AG	TT	GG	GG	CC	CT
A0270	S230	A	01	2	2012-05-23	2018-03-26	udder disease	06	4	709	2017-10-04	20172	110	40	3761		4104	160		125		yes	1	0	0	0	0	1	1	0	0	0	0	GG	TT	AA	CC	AA	CT	TT	GG	CC	CT
A0271	S230	A	01	2	2012-05-26		kept	00	4	693	2017-09-26	20171	118	35.3	3601		4062	143		112		yes	1	0	0	0	0	1	1	0	0	0	0	AG	TT	AA	CC	AA	CT	GT	GG	CT	CT
A0272	S281	A	01	2	2012-05-26	2019-02-21	other	09	3	655	2016-05-06	20161	598	47.1	4529	13002	20469	150	497	126	408	yes	1	0	0	0	0	0	0	1	1	0	0	AA	CT	AA	CC	AA	TT	GG	AG	CT	CT
A0272	S283	A	01	2	2012-05-26	2019-02-21	other	09	4	655	2018-04-13	20172	314	43.9		13157	13345		491		370	no	0	0	0	0	0	0	0	0	0	0	0	AA	CT	AA	CC	AA	TT	GG	AG	CT	CT
A0273	S230	A	01	2	2012-05-26		kept	00	6	670	2019-03-15	20182	193	28.3			5757					yes	1	0	0	1	1	0	0	0	0	0	0	AA	TT	AA	CC	AA	CT	GG	GG	CC	CC
A0273	S230	A	01	2	2012-05-26		kept	00	6	670	2019-03-15	20182	193	28.3			5757					yes	1	0	0	0	0	1	1	0	0	0	0	AA	TT	AA	CC	AA	CT	GG	GG	CC	CC
A0274	S230	A	01	2	2012-05-30	2018-11-29	other diseases	05	4	757	2017-09-24	20171	289	47.3	4758	10658	10658	202	437	148	364	yes	1	1	1	0	0	0	0	0	0	0	0	AG	TT	AA	CC	AA	CT	GG	GG	CC	CT
A0274	S230	A	01	2	2012-05-30	2018-11-29	other diseases	05	4	757	2017-09-24	20171	289	47.3	4758	10658	10658	202	437	148	364	yes	1	1	2	0	0	0	0	0	0	0	0	AG	TT	AA	CC	AA	CT	GG	GG	CC	CT
A0274	S230	A	01	2	2012-05-30	2018-11-29	other diseases	05	5	757	2018-09-02	20181	88	50.1		4559	4559		177		162	no	0	0	0	0	0	0	0	0	0	0	0	AG	TT	AA	CC	AA	CT	GG	GG	CC	CT
A0275	S271	A	01	2	2012-06-02		kept	00	5	720	2018-06-03	20181	401	55.3		11509	13245		446		372	yes	1	1	1	0	0	0	0	0	0	0	0	AG	TT	AA	CC	AA	CT	GG	GG	CC	TT
A0275	S272	A	01	2	2012-06-02		kept	00	4	720	2017-07-09	20171	274	27	2871	6087	6087	130	295	94	205	no	0	0	0	0	0	0	0	0	0	0	0	AG	TT	AA	CC	AA	CT	GG	GG	CC	TT
A0275	S272	A	01	2	2012-06-02		kept	00	6	720	2019-09-08	20191	16	25.2			403					no	0	0	0	0	0	0	0	0	0	0	0	AG	TT	AA	CC	AA	CT	GG	GG	CC	TT
A0276	S281	A	01	2	2012-06-03	2017-10-12	udder disease	06	4	665	2017-09-06	20171	36	39.7	0	0	1429	0	0	0	0	yes	2	1	1	0	0	1	1	0	0	0	0	AG	CT	AG	CC	AA	TT	GT	GG	CT	CT
A0277	S298	A	01	2	2012-06-04		kept	00	4	786	2017-09-12	20171	364	42.8	4204	10973	12181	171	462	144	409	yes	1	1	1	0	0	0	0	0	0	0	0	AG	TT	AA	CC	AG	TT	TT	GG	CC	CT
A0277	S298	A	01	2	2012-06-04		kept	00	5	786	2018-10-27	20182	287	55.3		12031	12031		472		428	yes	1	1	1	0	0	0	0	0	0	0	0	AG	TT	AA	CC	AG	TT	TT	GG	CC	CT
A0278	S281	A	01	2	2012-06-04	2019-06-19	hoof/limbs	08	3	903	2017-01-31	20162	525	51.8	4052	12235	17940	144	411	120	370	yes	1	0	0	0	0	0	0	0	0	1	1	AA	TT	AA	CC	AG	CT	GG	AG	TT	TT
A0278	S281	A	01	2	2012-06-04	2019-06-19	hoof/limbs	08	3	903	2017-01-31	20162	525	51.8	4052	12235	17940	144	411	120	370	yes	1	1	1	0	0	0	0	0	0	0	0	AA	TT	AA	CC	AG	CT	GG	AG	TT	TT
A0278	S281	A	01	2	2012-06-04	2019-06-19	hoof/limbs	08	4	903	2018-09-09	20181	283	46.2		11229	11229		383		343	yes	1	1	1	0	0	0	0	0	0	0	0	AA	TT	AA	CC	AG	CT	GG	AG	TT	TT
A0278	S281	A	01	2	2012-06-04	2019-06-19	hoof/limbs	08	4	903	2018-09-09	20181	283	46.2		11229	11229		383		343	yes	1	1	3	0	0	0	0	0	0	0	0	AA	TT	AA	CC	AG	CT	GG	AG	TT	TT
A0278	S281	A	01	2	2012-06-04	2019-06-19	hoof/limbs	08	4	903	2018-09-09	20181	283	46.2		11229	11229		383		343	yes	1	1	2	0	0	0	0	0	0	0	0	AA	TT	AA	CC	AG	CT	GG	AG	TT	TT
A0279	S230	A	01	2	2012-06-05		kept	00	3	761	2016-12-27	20162	363	44.6	4596	12242	12920	213	522	144	423	yes	1	1	1	0	0	0	0	0	0	0	0	GG	TT	AA	CC	AA	CT	GT	GG	CC	CT
A0280	S282	A	01	2	2012-06-05		kept	00	4	770	2018-01-17	20172	5	42			210					no	0	0	0	0	0	0	0	0	0	0	0	AA	CT	AG	CC	AA	TT	TT	GG	CT	CT
A0281	S293	A	01	2	2012-06-07		kept	00	4	671	2018-01-08	20172	14	50.1			701					no	0	0	0	0	0	0	0	0	0	0	0	AA	TT	AA	CT	AA	CT	TT	GG	CC	CT
A0282	S230	A	01	2	2012-06-07	2019-10-02	hoof/limbs	08	4	702	2017-07-27	20171	288	34.5	3388	8051	8051	127	352	128	324	yes	1	1	1	0	0	0	0	0	0	0	0	AG	TT	AA	CC	AA	TT	GG	GG	CC	CT
A0282	S230	A	01	2	2012-06-07	2019-10-02	hoof/limbs	08	5	702	2018-07-12	20181	300	41.9		10331	10331		418		374	yes	1	1	1	0	0	0	0	0	0	0	0	AG	TT	AA	CC	AA	TT	GG	GG	CC	CT
A0283	S160	A	01	2	2012-06-09	2019-02-01	udder disease	06	3	716	2017-01-09	20162	487	46	3989	9552	12341	192	473	129	343	yes	1	0	0	0	0	0	0	0	0	1	1	AG	CT	AA	CC	AA	TT	TT	GG	CC	CT
A0283	S161	A	01	2	2012-06-09	2019-02-01	udder disease	06	3	716	2017-01-09	20162	487	46	3989	9552	12341	192	473	129	343	yes	1	1	1	0	0	0	0	0	0	0	0	AG	CT	AA	CC	AA	TT	TT	GG	CC	CT
A0284	S102	A	01	2	2012-06-10	2018-09-10	hoof/limbs	08	3	831	2016-11-20	20162	295	33.9	3795	10740	10740	164.7	471.7	139.9	393.4	yes	1	1	1	0	0	0	0	0	0	0	0	AA	CT	AG	CT	AA	CT	GT	AG	CT	CT
A0284	S103	A	01	2	2012-06-10	2018-09-10	hoof/limbs	08	4	831	2017-11-04	20172	248	37.6		8046	8046		358		298	no	0	0	0	0	0	0	0	0	0	0	0	AA	CT	AG	CT	AA	CT	GT	AG	CT	CT
A0285	S281	A	01	2	2012-06-10	2018-10-30	udder disease	06	4	805	2017-11-18	20172	297	41.6		11958	11958		446		394	yes	1	1	1	0	0	0	0	0	0	0	0	AG	TT	AA	CC	AG	TT	TT	GG	CT	TT
A0286	S230	A	01	2	2012-06-10		kept	00	4	763	2017-08-10	20171	334	41.2	4206	9975	10120	145	354	127	342	yes	1	1	1	0	0	0	0	0	0	0	0	AG	TT	AA	CC	AA	TT	GG	GG	CC	CT
A0286	S230	A	01	2	2012-06-10		kept	00	4	763	2017-08-10	20171	334	41.2	4206	9975	10120	145	354	127	342	yes	1	0	0	0	0	1	1	0	0	0	0	AG	TT	AA	CC	AA	TT	GG	GG	CC	CT
A0286	S230	A	01	2	2012-06-10		kept	00	5	763	2018-08-19	20181	387	39		11156	12616		412		398	yes	1	1	1	0	0	0	0	0	0	0	0	AG	TT	AA	CC	AA	TT	GG	GG	CC	CT
A0287	S298	A	01	2	2012-06-13		kept	00	5	721	2018-08-17	20181	389	42.6		12634	14386		532		441	yes	1	1	2	0	0	0	0	0	0	0	0	AG	TT	AA	CT	AA	CT	GG	AG	TT	TT
A0287	S298	A	01	2	2012-06-13		kept	00	5	721	2018-08-17	20181	389	42.6		12634	14386		532		441	yes	1	1	1	0	0	0	0	0	0	0	0	AG	TT	AA	CT	AA	CT	GG	AG	TT	TT
A0287	S298	A	01	2	2012-06-13		kept	00	4	721	2017-08-18	20171	326	48.6	4954	12455	12923	216	547	156	427	no	0	0	0	0	0	0	0	0	0	0	0	AG	TT	AA	CT	AA	CT	GG	AG	TT	TT
A0288	S281	A	01	2	2012-06-18		kept	00	4	718	2017-11-19	20172	265	43.7		11308	11308		452		374	yes	1	0	0	1	1	0	0	0	0	0	0	AA	CT	AA	CC	AA	TT	GT	AG	TT	TT
A0288	S282	A	01	2	2012-06-18		kept	00	5	718	2018-10-13	20182	332	48.1		13417	14256		539		456	no	0	0	0	0	0	0	0	0	0	0	0	AA	CT	AA	CC	AA	TT	GT	AG	TT	TT
A0289	S251	A	01	2	2012-06-20	2018-03-09	hoof/limbs	08	4	689	2017-06-22	20171	214	43.6	4332		7667	165		129		no	0	0	0	0	0	0	0	0	0	0	0	AA	CT	AG	CC	GG	CT	GT	AG	CT	TT
A0290	S230	A	01	2	2012-06-20		kept	00	4	739	2018-08-04	20181	308	29.8		8968	8996		423		341	yes	1	0	0	0	0	1	1	0	0	0	0	AG	CT	AA	CC	AA	CT	GT	AG	CT	CT
A0290	S230	A	01	2	2012-06-20		kept	00	3	739	2017-05-30	20171	378	36	4109	10795	11596	191	492	118	374	no	0	0	0	0	0	0	0	0	0	0	0	AG	CT	AA	CC	AA	CT	GT	AG	CT	CT
A0291	S281	A	01	2	2012-06-20		kept	00	4	668	2017-12-11	20172	383	46.3		12176	13785		456		396	yes	1	1	1	0	0	0	0	0	0	0	0	AA	CT	AG	CC	AA	TT	GT	GG	CC	TT
A0292	S293	A	01	2	2012-06-20		kept	00	5	795	2018-09-13	20181	376	44.4		11515	12943		467		414	yes	1	1	1	0	0	0	0	0	0	0	0	AA	CT	AG	CC	AA	CT	TT	GG	CC	TT
A0292	S293	A	01	2	2012-06-20		kept	00	4	795	2017-10-04	20172	279	33.8	3467	8390	8390	154	387	126	315	no	0	0	0	0	0	0	0	0	0	0	0	AA	CT	AG	CC	AA	CT	TT	GG	CC	TT
A0293	S268	A	01	2	2012-06-21	2019-07-31	other	09	4	795	2018-05-21	20181	436	40		11821	14389		476		374	yes	1	0	0	0	0	1	1	0	0	0	0	AA	TT	AA	CC	AA	CC	GG	GG	CC	TT
A0294	S282	A	01	2	2012-06-24		kept	00	4	799	2018-01-08	20172	428	48.6		13108	16248		489		451	no	0	0	0	0	0	0	0	0	0	0	0	AA	CT	AG	CC	GG	CT	GG	GG	CC	TT
A0294	S282	A	01	2	2012-06-24		kept	00	5	799	2019-04-26	20182	151	50.2			6762					no	0	0	0	0	0	0	0	0	0	0	0	AA	CT	AG	CC	GG	CT	GG	GG	CC	TT
A0295	S282	A	01	2	2012-06-24		kept	00	3	817	2016-12-17	20162	310	50.6	4877	11928	11959	163.7	393.9	144	355.4	no	0	0	0	0	0	0	0	0	0	0	0	AA	CT	AG	CT	AG	CT	GT	GG	CC	TT
A0296	S230	A	01	2	2012-06-24	2018-10-04	udder disease	06	4	775	2017-08-26	20171	290	42.8	4242	9650	9650	164	385	136	328	yes	1	1	1	0	0	0	0	0	0	0	0	AA	TT	AA	CC	AG	CT	TT	GG	CC	CT
A0296	S230	A	01	2	2012-06-24	2018-10-04	udder disease	06	5	775	2018-08-02	20181	63	45.4		2028	2028		76		66	yes	1	0	0	0	0	1	1	0	0	0	0	AA	TT	AA	CC	AG	CT	TT	GG	CC	CT
A0297	S299	A	01	2	2012-06-25		kept	00	5	692	2019-02-26	20182	210	47.8			8686					no	0	0	0	0	0	0	0	0	0	0	0	AA	CT	AG	CT	AG	CT	TT	GG	CT	CT
A0298	S281	A	01	2	2012-06-25		kept	00	5	787	2018-12-29	20182	269	39.1			9868					yes	1	1	1	0	0	0	0	0	0	0	0	AA	TT	AA	CC	AG	CT	GG	AG	TT	CT
A0298	S282	A	01	2	2012-06-25		kept	00	4	787	2017-10-12	20172	362	43.6	4259	10882	11715	190	476	140	380	no	0	0	0	0	0	0	0	0	0	0	0	AA	TT	AA	CC	AG	CT	GG	AG	TT	CT
A0299	S230	A	01	2	2012-06-27	2017-05-24	udder disease	06	2	683	2016-01-12	20161	498	40.4	4239	12201	17732	134.8	372.6	125.3	375.4	yes	1	1	1	0	0	0	0	0	0	0	0	GG	CT	AG	CC	AA	TT	GG	GG	CC	CT
A0300	S230	A	01	2	2012-06-29		kept	00	4	793	2017-09-20	20171	293	42.8	4352	10264	10264	180	418	146	359	no	0	0	0	0	0	0	0	0	0	0	0	GG	CT	AG	CC	AA	TT	TT	GG	CC	CT
A0300	S230	A	01	2	2012-06-29		kept	00	6	793	2019-07-15	20191	71	33.2			2904					no	0	0	0	0	0	0	0	0	0	0	0	GG	CT	AG	CC	AA	TT	TT	GG	CC	CT
A0301	S293	A	01	2	2012-06-30		kept	00	4	707	2017-12-26	20172	368	46.8		13262	15201		553		450	no	0	0	0	0	0	0	0	0	0	0	0	AA	CT	AG	CC	GG	TT	GT	GG	CC	TT
A0302	S230	A	01	2	2012-06-30		kept	00	6	705	2019-09-03	20191	21	42.5			893					no	0	0	0	0	0	0	0	0	0	0	0	AG	TT	AG	CC	AA	CT	GG	AG	CT	CC
A0303	S281	A	01	2	2012-07-03	2019-09-26	metabolism	10	4	719	2017-11-20	20172	355	42.8		10548	11139		343		336	yes	1	1	1	0	0	0	0	0	0	0	0	AA	TT	AA	CC	GG	TT	GT	GG	CC	TT
A0303	S281	A	01	2	2012-07-03	2019-09-26	metabolism	10	4	719	2017-11-20	20172	355	42.8		10548	11139		343		336	yes	1	0	0	0	0	1	1	0	0	0	0	AA	TT	AA	CC	GG	TT	GT	GG	CC	TT
A0303	S282	A	01	2	2012-07-03	2019-09-26	metabolism	10	4	719	2017-11-20	20172	355	42.8		10548	11139		343		336	yes	1	0	0	0	0	0	0	1	1	0	0	AA	TT	AA	CC	GG	TT	GT	GG	CC	TT
A0303	S283	A	01	2	2012-07-03	2019-09-26	metabolism	10	5	719	2019-01-12	20182	257	43.2		8394	8394		273		241	no	0	0	0	0	0	0	0	0	0	0	0	AA	TT	AA	CC	GG	TT	GT	GG	CC	TT
A0304	S607	A	01	2	2012-07-04	2018-11-21	hoof/limbs	08	4	718	2017-11-05	20172	381	42		11496	13346		461		379	yes	1	0	0	0	0	1	1	0	0	0	0	AG	CT	AG	CT	AG	CT	GT	GG	CC	TT
A0304	S607	A	01	2	2012-07-04	2018-11-21	hoof/limbs	08	4	718	2017-11-05	20172	381	42		11496	13346		461		379	yes	1	1	2	0	0	0	0	0	0	0	0	AG	CT	AG	CT	AG	CT	GT	GG	CC	TT
A0304	S607	A	01	2	2012-07-04	2018-11-21	hoof/limbs	08	4	718	2017-11-05	20172	381	42		11496	13346		461		379	yes	1	1	1	0	0	0	0	0	0	0	0	AG	CT	AG	CT	AG	CT	GT	GG	CC	TT
A0305	S428	A	01	2	2012-07-06		kept	00	4	785	2017-09-21	20171	355	43.9	4327	10931	11981	173	447	137	384	yes	1	0	0	0	0	0	0	0	0	1	1	AG	CT	AG	CC	GG	CT	TT	AG	CT	TT
A0305	S428	A	01	2	2012-07-06		kept	00	5	785	2018-10-30	20182	329	47.8		10878	11401		445		398	yes	1	1	2	0	0	0	0	0	0	0	0	AG	CT	AG	CC	GG	CT	TT	AG	CT	TT
A0305	S428	A	01	2	2012-07-06		kept	00	5	785	2018-10-30	20182	329	47.8		10878	11401		445		398	yes	1	1	1	0	0	0	0	0	0	0	0	AG	CT	AG	CC	GG	CT	TT	AG	CT	TT
A0306	S230	A	01	2	2012-07-08		kept	00	5	702	2019-02-07	20182	229	46.2			7837					yes	1	0	0	0	0	1	1	0	0	0	0	AA	CT	AG	CT	AG	CT	TT	GG	CC	CT
A0306	S230	A	01	2	2012-07-08		kept	00	4	702	2017-09-02	20171	483	44.4	4305	11737	15571	180	527	137	417	no	0	0	0	0	0	0	0	0	0	0	0	AA	CT	AG	CT	AG	CT	TT	GG	CC	CT
A0307	S293	A	01	2	2012-07-09		kept	00	3	797	2016-12-05	20162	280	56	5326	11442	11442	216.6	499.5	177.1	398.8	no	0	0	0	0	0	0	0	0	0	0	0	AG	CT	AG	CT	AA	CC	GT	GG	TT	CT
A0307	S293	A	01	2	2012-07-09		kept	00	4	797	2017-11-07	20172	336	41.5		9799	10343		446		357	no	0	0	0	0	0	0	0	0	0	0	0	AG	CT	AG	CT	AA	CC	GT	GG	TT	CT
A0307	S293	A	01	2	2012-07-09		kept	00	5	797	2018-12-09	20182	289	44.2			10097					no	0	0	0	0	0	0	0	0	0	0	0	AG	CT	AG	CT	AA	CC	GT	GG	TT	CT
A0308	S283	A	01	2	2012-07-15	2019-03-15	metabolism	10	3	688	2016-12-30	20162	360	47	3474	9930	11115	141	417	102	301	no	0	0	0	0	0	0	0	0	0	0	0	AG	CT	AA	CC	GG	CT	GT	GG	CT	CT
A0308	S283	A	01	2	2012-07-15	2019-03-15	metabolism	10	4	688	2018-01-25	20172	338	36.5		8476	9140		360		281	no	0	0	0	0	0	0	0	0	0	0	0	AG	CT	AA	CC	GG	CT	GT	GG	CT	CT
A0309	S283	A	01	2	2012-07-18	2017-10-12	hoof/limbs	08	4	662	2017-07-30	20171	74	28.9	0	0	2108	0	0	0	0	no	0	0	0	0	0	0	0	0	0	0	0	AA	TT	AG	CC	AA	TT	GG	GG	CT	TT
A0310	S431	A	01	2	2012-07-20		kept	00	4	919	2017-12-01	20172	393	44.7		11525	13081		465		402	no	0	0	0	0	0	0	0	0	0	0	0	AA	TT	AA	CC	AG	CT	GT	AG	CT	TT
A0310	S431	A	01	2	2012-07-20		kept	00	5	919	2019-02-07	20182	229	16.1			8580					no	0	0	0	0	0	0	0	0	0	0	0	AA	TT	AA	CC	AG	CT	GT	AG	CT	TT
A0311	S254	A	01	2	2012-07-21	2019-04-03	metabolism	10	3	684	2016-12-15	20162	330	43	4211	10494	10734	182	459	130	348	yes	1	0	0	0	0	1	2	0	0	0	0	AG	CT	AG	CC	AG	CC	GG	GG	CC	CT
A0311	S254	A	01	2	2012-07-21	2019-04-03	metabolism	10	3	684	2016-12-15	20162	330	43	4211	10494	10734	182	459	130	348	yes	1	0	0	0	0	1	1	0	0	0	0	AG	CT	AG	CC	AG	CC	GG	GG	CC	CT
A0311	S254	A	01	2	2012-07-21	2019-04-03	metabolism	10	4	684	2018-01-05	20172	358	36.3		8840	9683		385		297	no	0	0	0	0	0	0	0	0	0	0	0	AG	CT	AG	CC	AG	CC	GG	GG	CC	CT
A0311	S255	A	01	2	2012-07-21	2019-04-03	metabolism	10	5	684	2019-03-02	20182	32			182	182		9		5	no	0	0	0	0	0	0	0	0	0	0	0	AG	CT	AG	CC	AG	CC	GG	GG	CC	CT
A0312	S283	A	01	2	2012-07-23		kept	00	4	668	2017-06-17	20171	360	38.3	3962	10163	11099	172	474	130	359	no	0	0	0	0	0	0	0	0	0	0	0	AA	TT	AA	CC	AG	TT	GG	GG	CC	TT
A0312	S283	A	01	2	2012-07-23		kept	00	5	668	2018-07-19	20181	293	41.4		9474	9474		420		347	no	0	0	0	0	0	0	0	0	0	0	0	AA	TT	AA	CC	AG	TT	GG	GG	CC	TT
A0312	S283	A	01	2	2012-07-23		kept	00	6	668	2019-07-16	20191	70	40.6			2755					no	0	0	0	0	0	0	0	0	0	0	0	AA	TT	AA	CC	AG	TT	GG	GG	CC	TT
A0313	S270	A	01	2	2012-07-23		kept	00	3	766	2017-01-24	20162	381	35.1	3970	10029	10779	195	487	124	353	no	0	0	0	0	0	0	0	0	0	0	0	AG	CC	AG	CC	AG	TT	TT	GG	CC	TT
A0313	S270	A	01	2	2012-07-23		kept	00	4	766	2018-06-16	20181	357	34.3		8671	9218		393		299	no	0	0	0	0	0	0	0	0	0	0	0	AG	CC	AG	CC	AG	TT	TT	GG	CC	TT
A0313	S270	A	01	2	2012-07-23		kept	00	5	766	2019-08-05	20191	50	27.2			1452					no	0	0	0	0	0	0	0	0	0	0	0	AG	CC	AG	CC	AG	TT	TT	GG	CC	TT
A0314	S300	A	01	2	2012-07-23		kept	00	3	742	2017-06-24	20171	212	30.1	3235		7373	147		93		no	0	0	0	0	0	0	0	0	0	0	0	AA	CT	AG	CC	AA	CC	GG	AG	CT	TT
A0315	S285	A	01	2	2012-07-24	2019-10-02	udder disease	06	4	749	2017-07-15	20171	332	20	3585	9500	9935	141	409	107	322	yes	1	0	0	0	0	1	1	0	0	0	0	AA	TT	AG	CC	AA	CT	GT	GG	CT	CT
A0315	S285	A	01	2	2012-07-24	2019-10-02	udder disease	06	5	749	2018-08-05	20181	338	39.3		11002	11655		440		371	yes	1	1	1	0	0	0	0	0	0	0	0	AA	TT	AG	CC	AA	CT	GT	GG	CT	CT
A0316	S270	A	01	2	2012-07-25		kept	00	3	742	2017-02-01	20162	327	53.1	5085	11820	11970	167	398	157	394	yes	1	1	1	0	0	0	0	0	0	0	0	AA	CT	AG	CC	AG	CT	GT	GG	CC	TT
A0316	S270	A	01	2	2012-07-25		kept	00	3	742	2017-02-01	20162	327	53.1	5085	11820	11970	167	398	157	394	yes	1	0	0	0	0	0	0	1	1	0	0	AA	CT	AG	CC	AG	CT	GT	GG	CC	TT
A0317	S300	A	01	2	2012-07-27		kept	00	5	713	2019-08-20	20191	35	30.5			1181					no	0	0	0	0	0	0	0	0	0	0	0	AG	TT	AA	CC	AG	CT	GG	GG	CC	TT
A0318	S230	A	01	2	2012-07-27	2018-11-30	hoof/limbs	08	4	743	2018-07-22	20181	131	32.5		3893	3893		178		129	yes	1	0	0	0	0	1	1	0	0	0	0	AA	CT	AA	CC	AA	CT	GT	GG	CC	CT
A0318	S230	A	01	2	2012-07-27	2018-11-30	hoof/limbs	08	3	743	2017-02-22	20162	443	35.9	3957	10484	12646	186	521	121	363	no	0	0	0	0	0	0	0	0	0	0	0	AA	CT	AA	CC	AA	CT	GT	GG	CC	CT
A0319	S428	A	01	2	2012-07-27	2018-02-16	udder disease	06	3	823	2017-01-05	20162	354	22.2	2997	8880	9353	138	339	96	299	yes	1	1	1	0	0	0	0	0	0	0	0	AA	TT	AA	CT	AA	CT	TT	GG	CT	TT
A0320	S293	A	01	2	2012-07-28		kept	00	4	761	2018-11-07	20182	321	50.3		13391	13905		560		469	yes	1	1	1	0	0	0	0	0	0	0	0	AG	TT	AA	CC	AG	CT	GT	GG	CC	TT
A0321	S268	A	01	2	2012-07-28	2017-07-13	udder disease	06	3	871	2017-03-18	20162	117	43.2	4546	0	5168	166.9	0	133.6	0	yes	1	1	1	0	0	0	0	0	0	0	0	AA	CT	AG	CC	AG	CT	TT	GG	CC	TT
A0322	S270	A	01	2	2012-07-28	2019-06-25	other	09	3	811	2017-09-18	20171	358	34.1	3855	11874	12968	150	414	105	360	yes	1	0	0	1	1	0	0	0	0	0	0	AG	CC	AG	CC	AG	CT	TT	GG	CT	TT
A0322	S270	A	01	2	2012-07-28	2019-06-25	other	09	4	811	2018-11-26	20182	211	25.4		4585	4585		188		131	yes	1	1	1	0	0	0	0	0	0	0	0	AG	CC	AG	CC	AG	CT	TT	GG	CT	TT
A0323	S272	A	01	2	2012-07-29		kept	00	3	750	2017-03-14	20162	363	44	4137	9207	9514	190	433	131	331	no	0	0	0	0	0	0	0	0	0	0	0	AA	CT	AG	CC	AA	CT	GT	GG	CC	TT
A0323	S273	A	01	2	2012-07-29		kept	00	4	750	2018-04-14	20172	304	38.6		9501	9501		428		348	no	0	0	0	0	0	0	0	0	0	0	0	AA	CT	AG	CC	AA	CT	GT	GG	CC	TT
A0323	S273	A	01	2	2012-07-29		kept	00	5	750	2019-04-26	20182	151	36			5280					no	0	0	0	0	0	0	0	0	0	0	0	AA	CT	AG	CC	AA	CT	GT	GG	CC	TT
A0324	S293	A	01	2	2012-07-31		kept	00	3	861	2016-12-24	20162	321	43.6	4061	10530	10634	221	557	152	406	no	0	0	0	0	0	0	0	0	0	0	0	AA	TT	AA	CC	AG	TT	GT	GG	CC	TT
A0324	S293	A	01	2	2012-07-31		kept	00	5	861	2019-02-12	20182	224	46.7			9154					no	0	0	0	0	0	0	0	0	0	0	0	AA	TT	AA	CC	AG	TT	GT	GG	CC	TT
A0325	S191	A	01	2	2012-08-02	2018-03-26	udder disease	06	3	722	2017-02-06	20162	277	50.6	4959	11907	11907	213	465	150	379	yes	1	1	2	0	0	0	0	0	0	0	0	GG	TT	AG	CT	AA	CC	GT	AG	TT	TT
A0325	S191	A	01	2	2012-08-02	2018-03-26	udder disease	06	3	722	2017-02-06	20162	277	50.6	4959	11907	11907	213	465	150	379	yes	1	1	3	0	0	0	0	0	0	0	0	GG	TT	AG	CT	AA	CC	GT	AG	TT	TT
A0325	S191	A	01	2	2012-08-02	2018-03-26	udder disease	06	3	722	2017-02-06	20162	277	50.6	4959	11907	11907	213	465	150	379	yes	1	1	1	0	0	0	0	0	0	0	0	GG	TT	AG	CT	AA	CC	GT	AG	TT	TT
A0325	S191	A	01	2	2012-08-02	2018-03-26	udder disease	06	4	722	2018-01-05	20172	17	37.6			639					no	0	0	0	0	0	0	0	0	0	0	0	GG	TT	AG	CT	AA	CC	GT	AG	TT	TT
A0326	S191	A	01	2	2012-08-05		kept	00	3	783	2016-08-08	20161	336	35.5	3511	8323	8758	155.3	383.1	115.8	290.3	yes	1	1	1	0	0	0	0	0	0	0	0	AG	TT	AA	CT	AA	CC	GT	GG	CC	TT
A0326	S191	A	01	2	2012-08-05		kept	00	5	783	2018-08-16	20181	404	38.8		10285	12311		404		359	yes	1	1	1	0	0	0	0	0	0	0	0	AG	TT	AA	CT	AA	CC	GT	GG	CC	TT
A0326	S191	A	01	2	2012-08-05		kept	00	5	783	2018-08-16	20181	404	38.8		10285	12311		404		359	yes	1	0	0	0	0	0	0	0	0	1	1	AG	TT	AA	CT	AA	CC	GT	GG	CC	TT
A0326	S191	A	01	2	2012-08-05		kept	00	4	783	2017-08-26	20171	290	39.6	3734	7830	7830	148	323	110	258	no	0	0	0	0	0	0	0	0	0	0	0	AG	TT	AA	CT	AA	CC	GT	GG	CC	TT
A0327	S483	A	01	2	2012-08-07		kept	00	2	754	2016-10-05	20162	401	48	4883	12959	14665	210	571	152	453	yes	1	0	0	0	0	1	1	0	0	0	0	AA	TT	AA	CC	AG	TT	TT	GG	CT	TT
A0327	S483	A	01	2	2012-08-07		kept	00	2	754	2016-10-05	20162	401	48	4883	12959	14665	210	571	152	453	yes	1	0	0	0	0	0	0	1	1	0	0	AA	TT	AA	CC	AG	TT	TT	GG	CT	TT
A0328	S191	A	01	2	2012-08-07	2017-07-05	metabolism	10	3	731	2017-05-26	20171	40	12.9	0	0	516	0	0	0	0	no	0	0	0	0	0	0	0	0	0	0	0	GG	TT	AA	CT	AA	CC	TT	AG	CT	TT
A0329	S279	A	01	2	2012-08-09	2019-09-19	metabolism	10	3	976	2017-07-20	20171	295	42.2	4110	10616	10616	146	406	108	316	no	0	0	0	0	0	0	0	0	0	0	0	AA	TT	AA	CC	AA	CT	GT	GG	CC	TT
A0330	S191	A	01	2	2012-08-10		kept	00	3	793	2017-04-22	20162	275	48	4676		11099	194		124		no	0	0	0	0	0	0	0	0	0	0	0	AG	TT	AA	CT	AA	CC	TT	GG	TT	CT
A0331	S267	A	01	2	2012-08-12		kept	00	3	763	2016-11-18	20162	376	40.2	4320	11678	13121	180	495	144	415	yes	1	0	0	1	1	0	0	0	0	0	0	AA	TT	AG	CT	GG	CT	GT	AG	CT	CT
A0331	S267	A	01	2	2012-08-12		kept	00	3	763	2016-11-18	20162	376	40.2	4320	11678	13121	180	495	144	415	yes	1	1	1	0	0	0	0	0	0	0	0	AA	TT	AG	CT	GG	CT	GT	AG	CT	CT
A0331	S267	A	01	2	2012-08-12		kept	00	3	763	2016-11-18	20162	376	40.2	4320	11678	13121	180	495	144	415	yes	1	0	0	0	0	0	0	1	1	0	0	AA	TT	AG	CT	GG	CT	GT	AG	CT	CT
A0332	S267	A	01	2	2012-08-12		kept	00	3	755	2017-08-18	20171	543	41.3	4752	14157	21613	193	557	135	438	yes	1	1	2	0	0	0	0	0	0	0	0	AA	TT	AA	CT	AG	CT	GT	GG	CC	CT
A0332	S267	A	01	2	2012-08-12		kept	00	3	755	2017-08-18	20171	543	41.3	4752	14157	21613	193	557	135	438	yes	1	1	1	0	0	0	0	0	0	0	0	AA	TT	AA	CT	AG	CT	GT	GG	CC	CT
A0333	S266	A	01	2	2012-08-13	2017-08-10	udder disease	06	3	770	2017-03-24	20162	139	47.3	4591	0	6219	199	0	141.4	0	yes	1	0	0	1	1	0	0	0	0	0	0	AG	TT	AA	CC	AG	CC	TT	AG	CT	CT
A0334	S267	A	01	2	2012-08-15	2019-04-12	udder disease	06	4	782	2017-11-08	20172	307	23.3		9282	9309		359		305	no	0	0	0	0	0	0	0	0	0	0	0	AA	TT	AG	CC	AA	CT	TT	AG	CT	CT
A0334	S267	A	01	2	2012-08-15	2019-04-12	udder disease	06	5	782	2018-11-03	20182	160	36.8		5959	5959		240		188	no	0	0	0	0	0	0	0	0	0	0	0	AA	TT	AG	CC	AA	CT	TT	AG	CT	CT
A0335	S293	A	01	2	2012-08-15	2019-10-21	hoof/limbs	08	3	897	2017-03-20	20162	326	50.1	5326	12773	13115	180	409	155	388	no	0	0	0	0	0	0	0	0	0	0	0	AG	CC	GG	CT	AG	CC	TT	GG	CC	CT
A0335	S294	A	01	2	2012-08-15	2019-10-21	hoof/limbs	08	5	897	2019-03-22	20182	186	53.8			8868					no	0	0	0	0	0	0	0	0	0	0	0	AG	CC	GG	CT	AG	CC	TT	GG	CC	CT
A0336	S298	A	01	2	2012-08-16	2019-08-28	udder disease	06	5	724	2018-12-11	20182	260	37.6		10035	10035		394		313	yes	1	1	1	0	0	0	0	0	0	0	0	AA	CT	GG	CC	AA	CT	GT	AG	CT	TT
A0336	S298	A	01	2	2012-08-16	2019-08-28	udder disease	06	4	724	2017-09-21	20171	383	46.1	4226	11249	12859	168	465	122	363	no	0	0	0	0	0	0	0	0	0	0	0	AA	CT	GG	CC	AA	CT	GT	AG	CT	TT
A0337	S298	A	01	2	2012-08-16	2017-08-31	udder disease	06	3	779	2017-01-27	20162	216	46	3920	0	8074	169.6	0	120.2	0	yes	1	1	2	0	0	0	0	0	0	0	0	AA	CT	GG	CC	AA	CT	GT	AG	CT	TT
A0337	S298	A	01	2	2012-08-16	2017-08-31	udder disease	06	3	779	2017-01-27	20162	216	46	3920	0	8074	169.6	0	120.2	0	yes	1	1	1	0	0	0	0	0	0	0	0	AA	CT	GG	CC	AA	CT	GT	AG	CT	TT
A0338	S629	A	01	2	2012-08-17	2018-03-16	low yield	03	3	708	2017-02-05	20162	351	63.2	5776	12784	13067	213	489	169	415	yes	1	1	1	0	0	0	0	0	0	0	0	AG	CT	AG	CC	AA	CT	GT	AG	CT	TT
A0338	S629	A	01	2	2012-08-17	2018-03-16	low yield	03	3	708	2017-02-05	20162	351	63.2	5776	12784	13067	213	489	169	415	yes	1	1	2	0	0	0	0	0	0	0	0	AG	CT	AG	CC	AA	CT	GT	AG	CT	TT
A0339	S160	A	01	2	2012-08-17		kept	00	3	659	2016-09-27	20161	318	40.1	3626	8767	8982	172.2	394.5	127.7	299.5	yes	1	0	0	1	1	0	0	0	0	0	0	AA	CT	GG	CC	AA	TT	TT	AG	CC	TT
A0340	S237	A	01	2	2012-08-20		kept	00	3	744	2017-02-15	20162	341	47.7	4393	10057	10962	165	390	127	316	yes	1	1	1	0	0	0	0	0	0	0	0	AA	CC	GG	CC	AA	CT	TT	GG	CC	TT
A0341	S299	A	01	2	2012-08-20	2018-10-21	metabolism	10	3	720	2016-11-23	20162	397	45.6	4156	11243	12744	126	357	130	372	yes	1	1	1	0	0	0	0	0	0	0	0	AA	TT	AG	CC	GG	CT	GG	GG	CC	CT
A0341	S299	A	01	2	2012-08-20	2018-10-21	metabolism	10	4	720	2018-02-27	20172	236	41.8		10018	10018		310		323	yes	1	1	2	0	0	0	0	0	0	0	0	AA	TT	AG	CC	GG	CT	GG	GG	CC	CT
A0341	S300	A	01	2	2012-08-20	2018-10-21	metabolism	10	4	720	2018-02-27	20172	236	41.8		10018	10018		310		323	yes	1	1	1	0	0	0	0	0	0	0	0	AA	TT	AG	CC	GG	CT	GG	GG	CC	CT
A0342	S299	A	01	2	2012-08-20	2019-04-03	udder disease	06	3	678	2016-08-12	20161	423	44.8	4855	13531	17168	168.6	492.6	134	418.3	yes	1	1	1	0	0	0	0	0	0	0	0	AA	CT	AA	CC	AA	CC	GG	GG	CC	TT
A0342	S299	A	01	2	2012-08-20	2019-04-03	udder disease	06	4	678	2017-11-25	20172	494	49.6		12601	17219		436		360	yes	1	0	0	0	0	0	0	0	0	1	1	AA	CT	AA	CC	AA	CC	GG	GG	CC	TT
A0343	S267	A	01	2	2012-08-21		kept	00	4	698	2017-10-11	20172	12	25.4	0	0	305	0	0	0	0	no	0	0	0	0	0	0	0	0	0	0	0	AA	TT	AA	CT	AG	CC	TT	GG	CC	CC
A0344	S266	A	01	2	2012-08-21		kept	00	4	673	2017-06-15	20171	130	47.6	4985	0	6384	177.2	0	136.7	0	no	0	0	0	0	0	0	0	0	0	0	0	GG	CT	AA	CC	AA	CC	GT	GG	CT	TT
A0345	S274	A	01	2	2012-08-22		kept	00	3	895	2017-02-16	20162	481	48	4690	11335	13563	178	458	146	372	no	0	0	0	0	0	0	0	0	0	0	0	AG	TT	AA	CC	AA	CT	GG	GG	CC	TT
A0345	S274	A	01	2	2012-08-22		kept	00	4	895	2018-07-24	20181	382	47.8		12412	13645		511		401	no	0	0	0	0	0	0	0	0	0	0	0	AG	TT	AA	CC	AA	CT	GG	GG	CC	TT
A0346	S237	A	01	2	2012-08-22		kept	00	3	763	2016-12-09	20162	336	51.8	5260	13440	14013	188	486	170	456	yes	1	0	0	0	0	1	1	0	0	0	0	AG	CC	GG	CC	GG	CC	TT	GG	CC	TT
A0346	S237	A	01	2	2012-08-22		kept	00	4	763	2017-12-30	20172	315	53		13665	13884		516		459	yes	1	1	1	0	0	0	0	0	0	0	0	AG	CC	GG	CC	GG	CC	TT	GG	CC	TT
A0346	S238	A	01	2	2012-08-22		kept	00	5	763	2019-01-16	20182	251	47.6			11032					no	0	0	0	0	0	0	0	0	0	0	0	AG	CC	GG	CC	GG	CC	TT	GG	CC	TT
A0347	S237	A	01	2	2012-08-23	2018-03-09	udder disease	06	3	817	2017-04-03	20162	294	52.9	4930		12090	178		149		yes	1	1	1	0	0	0	0	0	0	0	0	AG	CC	AG	CC	AG	TT	GT	AG	CT	TT
A0348	S617	A	01	2	2012-08-27		kept	00	5	674	2018-09-23	20181	289	50		10947	10947		534		398	yes	1	0	0	1	1	0	0	0	0	0	0	GG	TT	AG	CC	GG	CT	GT	GG	CC	TT
A0348	S617	A	01	2	2012-08-27		kept	00	6	674	2019-09-11	20191	13	39.3			511					no	0	0	0	0	0	0	0	0	0	0	0	GG	TT	AG	CC	GG	CT	GT	GG	CC	TT
A0349	S238	A	01	2	2012-08-27		kept	00	4	749	2017-07-26	20171	472	49.1	4623	12467	17532	178	483	138	408	no	0	0	0	0	0	0	0	0	0	0	0	AG	CC	GG	CC	AG	TT	TT	GG	CC	TT
A0349	S238	A	01	2	2012-08-27		kept	00	5	749	2019-01-02	20182	265	54.1			12900					no	0	0	0	0	0	0	0	0	0	0	0	AG	CC	GG	CC	AG	TT	TT	GG	CC	TT
A0350	S239	A	01	2	2012-08-30	2017-10-06	fertility	04	3	780	2017-02-05	20162	243	44.8	4179	0	8038	193.5	0	114.2	0	no	0	0	0	0	0	0	0	0	0	0	0	GG	CC	GG	CC	GG	CT	TT	GG	CC	TT
A0351	S237	A	01	2	2012-08-30		kept	00	3	731	2016-09-11	20161	334	46.6	4165	12842	13828	159.2	457.9	124.6	402.6	yes	2	1	1	1	1	0	0	0	0	0	0	AA	CC	GG	CC	AG	CT	TT	GG	CC	TT
A0352	S266	A	01	2	2012-08-31	2018-09-20	udder disease	06	3	735	2016-12-18	20162	372	50.4	4754	10410	10898	210	453	152	349	yes	1	0	0	0	0	0	0	1	1	0	0	AA	CT	AA	CT	AG	CC	GT	AG	CC	CT
A0352	S266	A	01	2	2012-08-31	2018-09-20	udder disease	06	4	735	2018-02-16	20172	216	42.2		8355	8355		359		259	yes	1	1	1	0	0	0	0	0	0	0	0	AA	CT	AA	CT	AG	CC	GT	AG	CC	CT
A0353	S237	A	01	2	2012-09-02		kept	00	3	667	2016-12-08	20162	319	50.3	4915	11891	12248	207.5	476.2	139.7	379.9	yes	1	1	1	0	0	0	0	0	0	0	0	AG	CT	AG	CC	AG	CT	TT	GG	CC	TT
A0354	S271	A	01	2	2012-09-03	2018-10-04	udder disease	06	4	745	2017-09-08	20171	391	43.2	4219	9929	11678	178	464	136	365	yes	1	1	1	0	0	0	0	0	0	0	0	AG	CT	AG	CC	AA	CT	GG	GG	CC	TT
A0355	S265	A	01	2	2012-09-05	2018-11-20	other diseases	05	4	759	2017-10-16	20172	299	27.6		7427	7427		359		269	yes	1	1	1	0	0	0	0	0	0	0	0	AG	TT	AA	CC	AG	TT	GT	GG	CT	TT
A0355	S266	A	01	2	2012-09-05	2018-11-20	other diseases	05	5	759	2018-10-14	20182	37	25		925	925		52		33	no	0	0	0	0	0	0	0	0	0	0	0	AG	TT	AA	CC	AG	TT	GT	GG	CT	TT
A0356	S254	A	01	2	2012-09-06	2017-09-28	udder disease	06	3	716	2016-10-05	20162	358	39.1	3888	10745	11972	212.9	597.1	137.6	416.4	yes	1	0	0	0	0	1	1	0	0	0	0	GG	CT	AA	CC	AG	CC	GT	GG	CC	TT
A0357	S166	A	01	2	2012-09-07		kept	00	4	711	2017-11-27	20172	56	50.1			2806					no	0	0	0	0	0	0	0	0	0	0	0	AA	CT	AA	CC	AG	CC	TT	AG	CT	TT
A0358	S267	A	01	2	2012-09-09		kept	00	4	765	2017-09-19	20171	385	34	3885	10170	11466	183	479	136	387	no	0	0	0	0	0	0	0	0	0	0	0	AG	TT	AA	CC	AG	CT	GT	GG	CC	CT
A0358	S267	A	01	2	2012-09-09		kept	00	5	765	2018-12-15	20182	283	41.9			10190					no	0	0	0	0	0	0	0	0	0	0	0	AG	TT	AA	CC	AG	CT	GT	GG	CC	CT
A0359	S254	A	01	2	2012-09-09		kept	00	4	681	2017-07-31	20171	316	45.6	4622	10563	10785	187	463	141	363	yes	1	1	1	0	0	0	0	0	0	0	0	AG	CT	AG	CC	AG	CT	GT	AG	CT	CT
A0359	S254	A	01	2	2012-09-09		kept	00	6	681	2019-09-14	20191	10	28.7			73					no	0	0	0	0	0	0	0	0	0	0	0	AG	CT	AG	CC	AG	CT	GT	AG	CT	CT
A0360	S267	A	01	2	2012-09-09	2019-10-17	metabolism	10	4	789	2018-03-24	20172	410	44.3		9297	10933		386		295	yes	1	0	0	0	0	1	1	0	0	0	0	AA	CT	AA	CC	AG	CT	GT	GG	CC	CT
A0361	S254	A	01	2	2012-09-10	2019-02-07	other	09	3	862	2017-03-29	20162	317	34.1	3818	9099	9274	171	413	124	334	yes	1	1	1	0	0	0	0	0	0	0	0	AA	CT	AG	CC	AG	CC	GT	GG	CC	TT
A0361	S254	A	01	2	2012-09-10	2019-02-07	other	09	4	862	2018-05-21	20181	262	34.7		9806	9806		417		336	yes	1	1	2	0	0	0	0	0	0	0	0	AA	CT	AG	CC	AG	CC	GT	GG	CC	TT
A0361	S254	A	01	2	2012-09-10	2019-02-07	other	09	4	862	2018-05-21	20181	262	34.7		9806	9806		417		336	yes	1	1	1	0	0	0	0	0	0	0	0	AA	CT	AG	CC	AG	CC	GT	GG	CC	TT
A0362	S266	A	01	2	2012-09-11	2019-07-04	udder disease	06	3	695	2016-12-02	20162	311	49.5	4819	11873	12008	199.1	481.9	145.3	386.3	yes	1	0	0	0	0	0	0	0	0	1	1	AA	CC	AA	CC	AG	CC	TT	GG	CT	CT
A0362	S266	A	01	2	2012-09-11	2019-07-04	udder disease	06	4	695	2017-11-24	20172	319	38		9915	10089		407		339	yes	1	1	1	0	0	0	0	0	0	0	0	AA	CC	AA	CC	AG	CC	TT	GG	CT	CT
A0363	S137	A	01	2	2012-09-11	2019-05-16	other	09	3	860	2017-06-15	20171	453	38.9	3917	10248	12632	170	452	119	341	no	0	0	0	0	0	0	0	0	0	0	0	AG	CT	AA	CT	AA	CC	GT	GG	CT	CC
A0364	S279	A	01	2	2012-09-13	2017-08-21	other	09	3	663	2017-06-18	20171	64	22.2	0	0	1866	0	0	0	0	no	0	0	0	0	0	0	0	0	0	0	0	AG	TT	AG	CC	AA	CT	GT	GG	CC	TT
A0365	S274	A	01	2	2012-09-15		kept	00	4	656	2017-11-15	20172	511	41.5		11647	14752		525		420	no	0	0	0	0	0	0	0	0	0	0	0	AG	TT	AG	CC	AG	CT	GT	GG	CC	CT
A0365	S274	A	01	2	2012-09-15		kept	00	5	656	2019-07-01	20191	85	36.5			3083					no	0	0	0	0	0	0	0	0	0	0	0	AG	TT	AG	CC	AG	CT	GT	GG	CC	CT
A0366	S254	A	01	2	2012-09-17		kept	00	3	774	2016-11-17	20162	358	38.5	4086	11143	11733	163	432	138	389	yes	1	1	1	0	0	0	0	0	0	0	0	AA	TT	AA	CC	GG	CT	GT	AG	CT	TT
A0367	S271	A	01	2	2012-09-19	2019-04-05	other diseases	05	3	706	2016-12-06	20162	307	48.7	4831	11915	11960	187.4	454.2	137.4	366	yes	1	1	1	0	0	0	0	0	0	0	0	AA	TT	AA	CC	AA	CT	GT	GG	CT	TT
A0367	S271	A	01	2	2012-09-19	2019-04-05	other diseases	05	3	706	2016-12-06	20162	307	48.7	4831	11915	11960	187.4	454.2	137.4	366	yes	1	0	0	0	0	0	0	0	0	1	1	AA	TT	AA	CC	AA	CT	GT	GG	CT	TT
A0367	S279	A	01	2	2012-09-19	2019-04-05	other diseases	05	4	706	2017-12-01	20172	344	33.6		7927	8472		296		269	no	0	0	0	0	0	0	0	0	0	0	0	AA	TT	AA	CC	AA	CT	GT	GG	CT	TT
A0367	S279	A	01	2	2012-09-19	2019-04-05	other diseases	05	5	706	2019-01-15	20182	80	41.2		3314	3314		128		94	no	0	0	0	0	0	0	0	0	0	0	0	AA	TT	AA	CC	AA	CT	GT	GG	CT	TT
A0368	S271	A	01	2	2012-09-21	2017-04-07	udder disease	06	3	688	2016-10-31	20162	158	43.9	4201	0	5951	181.6	0	130.8	0	yes	1	1	1	0	0	0	0	0	0	0	0	AA	CT	AG	CC	AA	CT	GT	GG	CC	TT
A0369	S254	A	01	2	2012-09-25		kept	00	3	700	2017-02-10	20162	346	39.2	3857	9358	10282	179	434	131	344	no	0	0	0	0	0	0	0	0	0	0	0	AA	CT	AA	CC	AA	CT	GG	GG	CC	TT
A0370	S294	A	01	2	2012-09-26	2017-06-01	udder disease	06	3	696	2017-02-08	20162	113	61.1	5610	0	6382	210.1	0	160.3	0	yes	1	1	1	0	0	0	0	0	0	0	0	GG	CT	GG	CC	AG	CT	GT	GG	CT	TT
A0371	S266	A	01	2	2012-09-26	2019-08-09	udder disease	06	4	816	2017-12-15	20172	330	43.3		10881	11268		398		351	yes	1	1	1	0	0	0	0	0	0	0	0	AG	CT	AG	CT	AG	CC	TT	GG	CC	CT
A0371	S266	A	01	2	2012-09-26	2019-08-09	udder disease	06	5	816	2019-01-12	20182	209	23.1		6938	6938		249		230	yes	1	0	0	0	0	1	1	0	0	0	0	AG	CT	AG	CT	AG	CC	TT	GG	CC	CT
A0371	S266	A	01	2	2012-09-26	2019-08-09	udder disease	06	5	816	2019-01-12	20182	209	23.1		6938	6938		249		230	yes	1	1	1	0	0	0	0	0	0	0	0	AG	CT	AG	CT	AG	CC	TT	GG	CC	CT
A0372	S629	A	01	2	2012-09-28		kept	00	3	758	2017-02-07	20162	381	31.4	3800	9708	10955	148	375	113	316	no	0	0	0	0	0	0	0	0	0	0	0	AA	TT	AA	CC	AA	CT	TT	AG	CT	TT
A0373	S299	A	01	2	2012-09-30		kept	00	4	656	2017-09-06	20171	339	45.8	4601	10750	11037	209	477	143	376	no	0	0	0	0	0	0	0	0	0	0	0	AG	TT	AA	CC	AA	CC	GG	GG	CC	TT
A0374	S607	A	01	2	2012-10-02	2018-11-09	other	09	5	674	2018-09-05	20181	65	23		1294	1294		55		41	yes	1	1	1	0	0	0	0	0	0	0	0	AA	CT	AG	CC	AA	CT	GT	GG	CT	TT
A0375	S299	A	01	2	2012-09-30		kept	00	4	804	2018-01-30	20172	463	45.2		11622	14116		450		391	yes	1	1	1	0	0	0	0	0	0	0	0	AG	CT	AG	CC	AA	CC	GT	GG	CC	CT
A0375	S299	A	01	2	2012-09-30		kept	00	4	804	2018-01-30	20172	463	45.2		11622	14116		450		391	yes	1	0	0	0	0	0	0	0	0	1	1	AG	CT	AG	CC	AA	CC	GT	GG	CC	CT
A0375	S299	A	01	2	2012-09-30		kept	00	5	804	2019-07-06	20191	80	38.8			3205					no	0	0	0	0	0	0	0	0	0	0	0	AG	CT	AG	CC	AA	CC	GT	GG	CC	CT
A0376	S629	A	01	2	2012-10-02	2018-12-28	udder disease	06	4	728	2018-07-22	20181	159	36.3		4844	4844		235		165	yes	1	0	0	0	0	1	1	0	0	0	0	AA	CT	AG	CC	AA	CT	GT	GG	CC	TT
A0376	S629	A	01	2	2012-10-02	2018-12-28	udder disease	06	4	728	2018-07-22	20181	159	36.3		4844	4844		235		165	yes	1	1	2	0	0	0	0	0	0	0	0	AA	CT	AG	CC	AA	CT	GT	GG	CC	TT
A0376	S629	A	01	2	2012-10-02	2018-12-28	udder disease	06	4	728	2018-07-22	20181	159	36.3		4844	4844		235		165	yes	1	1	1	0	0	0	0	0	0	0	0	AA	CT	AG	CC	AA	CT	GT	GG	CC	TT
A0377	S299	A	01	2	2012-10-02	2019-05-03	metabolism	10	5	717	2018-11-16	20182	168	36.3		4124	4124		204		136	yes	1	1	1	0	0	0	0	0	0	0	0	AA	CC	GG	CC	AG	TT	GG	GG	CT	CT
A0377	S299	A	01	2	2012-10-02	2019-05-03	metabolism	10	5	717	2018-11-16	20182	168	36.3		4124	4124		204		136	yes	1	1	2	0	0	0	0	0	0	0	0	AA	CC	GG	CC	AG	TT	GG	GG	CT	CT
A0377	S299	A	01	2	2012-10-02	2019-05-03	metabolism	10	5	717	2018-11-16	20182	168	36.3		4124	4124		204		136	yes	1	1	3	0	0	0	0	0	0	0	0	AA	CC	GG	CC	AG	TT	GG	GG	CT	CT
A0378	S191	A	01	2	2012-10-03		kept	00	4	787	2018-09-16	20181	373	38.6		11081	12704		473		374	yes	1	0	0	0	0	1	1	0	0	0	0	AG	CT	AG	CT	AA	CT	TT	GG	CC	CT
A0379	S294	A	01	2	2012-10-05		kept	00	3	723	2016-09-24	20161	321	46.2	4964	12943	13308	224.5	531.5	147.9	419.8	yes	1	1	1	0	0	0	0	0	0	0	0	AG	CT	AG	CT	GG	CC	GG	GG	CC	TT
A0379	S294	A	01	2	2012-10-05		kept	00	4	723	2017-10-12	20172	102	45.1	4970		5060	198		148		no	0	0	0	0	0	0	0	0	0	0	0	AG	CT	AG	CT	GG	CC	GG	GG	CC	TT
A0380	S191	A	01	2	2012-10-07	2019-08-23	other diseases	05	3	683	2016-12-08	20162	337	48.8	4904	12996	13252	186	504	140	396	yes	1	1	1	0	0	0	0	0	0	0	0	AG	CT	AG	CT	AA	CT	GT	GG	CC	TT
A0380	S191	A	01	2	2012-10-07	2019-08-23	other diseases	05	5	683	2019-05-31	20191	84	51.7		4280	4280		159		114	no	0	0	0	0	0	0	0	0	0	0	0	AG	CT	AG	CT	AA	CT	GT	GG	CC	TT
A0381	S285	A	01	2	2012-10-08		kept	00	3	791	2016-12-11	20162	399	35.9	3672	10535	11311	139	423	129	389	no	0	0	0	0	0	0	0	0	0	0	0	AG	CT	AA	CC	GG	CT	GG	GG	CT	CT
A0381	S285	A	01	2	2012-10-08		kept	00	4	791	2018-01-14	20172	349	40.7		11970	12700		463		407	no	0	0	0	0	0	0	0	0	0	0	0	AG	CT	AA	CC	GG	CT	GG	GG	CT	CT
A0381	S285	A	01	2	2012-10-08		kept	00	5	791	2019-01-31	20182	236	48			9971					no	0	0	0	0	0	0	0	0	0	0	0	AG	CT	AA	CC	GG	CT	GG	GG	CT	CT
A0382	S265	A	01	2	2012-10-08		kept	00	5	867	2019-02-18	20182	218	43.4			8525					yes	1	1	1	0	0	0	0	0	0	0	0	AA	TT	AA	TT	GG	CC	GT	GG	CC	TT
A0382	S266	A	01	2	2012-10-08		kept	00	3	867	2017-03-14	20162	286	41.2	4257	9884	9884	194	498	152	394	no	0	0	0	0	0	0	0	0	0	0	0	AA	TT	AA	TT	GG	CC	GT	GG	CC	TT
A0382	S266	A	01	2	2012-10-08		kept	00	4	867	2018-03-13	20172	291	39.8		10253	10253		525		420	no	0	0	0	0	0	0	0	0	0	0	0	AA	TT	AA	TT	GG	CC	GT	GG	CC	TT
A0383	S161	A	01	2	2012-10-08		kept	00	3	753	2017-11-02	20172	81	14.7			1362					yes	1	1	1	0	0	0	0	0	0	0	0	AA	CT	AA	CC	AG	TT	GG	GG	TT	TT
A0384	S617	A	01	2	2012-10-09		kept	00	4	715	2017-12-19	20172	326	42.5		10894	11215		432		353	yes	1	0	0	0	0	1	1	0	0	0	0	AG	CT	AG	CC	AA	CC	TT	GG	CT	TT
A0384	S617	A	01	2	2012-10-09		kept	00	5	715	2018-12-28	20182	270	57			12240					yes	1	1	1	0	0	0	0	0	0	0	0	AG	CT	AG	CC	AA	CC	TT	GG	CT	TT
A0385	S264	A	01	2	2012-10-09		kept	00	3	751	2017-02-25	20162	623	50.8	4994	12762	20720	186	480	156	431	no	0	0	0	0	0	0	0	0	0	0	0	GG	CT	AA	CC	AA	TT	GT	GG	CC	TT
A0386	S294	A	01	2	2012-10-11	2019-08-31	metabolism	10	5	702	2018-10-31	20182	286	48.5		9245	9245		352		295	yes	1	1	1	0	0	0	0	0	0	0	0	AG	CT	AG	CC	AG	CT	GT	GG	CC	TT
A0386	S294	A	01	2	2012-10-11	2019-08-31	metabolism	10	6	702	2019-08-13	20191	18			59	59		3		3	no	0	0	0	0	0	0	0	0	0	0	0	AG	CT	AG	CC	AG	CT	GT	GG	CC	TT
A0387	S285	A	01	2	2012-10-11		kept	00	4	938	2019-08-04	20191	51	13.9			965					no	0	0	0	0	0	0	0	0	0	0	0	AA	TT	AA	CC	AG	TT	GG	AG	TT	CT
A0388	S224	A	01	2	2012-11-21		kept	00	3	755	2016-12-21	20162	384	36.2	3333	8942	9977	142	372	118	322	yes	1	0	0	0	0	1	1	0	0	0	0	GG	CT	AG	CC	AG	CT	GG	GG	CC	TT
A0388	S224	A	01	2	2012-11-21		kept	00	5	755	2019-02-10	20182	226	35.8			8528					yes	1	1	1	0	0	0	0	0	0	0	0	GG	CT	AG	CC	AG	CT	GG	GG	CC	TT
A0389	S608	A	01	2	2012-10-15	2019-08-20	other diseases	05	3	690	2017-01-07	20162	457	40.5	4235	11021	14538	201	503	140	376	no	0	0	0	0	0	0	0	0	0	0	0	AG	TT	AG	CC	AA	CT	TT	GG	CC	CT
A0389	S608	A	01	2	2012-10-15	2019-08-20	other diseases	05	4	690	2018-05-22	20181	413	18.7		9294	11647		435		331	no	0	0	0	0	0	0	0	0	0	0	0	AG	TT	AG	CC	AA	CT	TT	GG	CC	CT
A0390	S608	A	01	2	2012-10-16		kept	00	4	756	2017-09-09	20171	336	38.5	3625	8701	8847	148	372	114	300	no	0	0	0	0	0	0	0	0	0	0	0	AA	TT	AA	CC	AG	CT	TT	GG	CC	TT
A0391	S608	A	01	2	2012-10-17	2018-11-30	hoof/limbs	08	3	784	2016-12-22	20162	368	35.6	3929	10495	11926	144	402	123	337	no	0	0	0	0	0	0	0	0	0	0	0	AG	CT	AA	CT	GG	CC	GT	GG	CT	CT
A0391	S608	A	01	2	2012-10-17	2018-11-30	hoof/limbs	08	4	784	2018-02-28	20172	275	34.7		7058	7058		299		224	no	0	0	0	0	0	0	0	0	0	0	0	AG	CT	AA	CT	GG	CC	GT	GG	CT	CT
A0392	S294	A	01	2	2012-10-17		kept	00	4	740	2017-07-24	20171	291	42.4	3991	9327	9327	141	358	121	323	no	0	0	0	0	0	0	0	0	0	0	0	AA	CT	AG	CC	AG	CC	GT	GG	CC	TT
A0392	S294	A	01	2	2012-10-17		kept	00	5	740	2018-07-14	20181	329	31.8		9846	10153		367		346	no	0	0	0	0	0	0	0	0	0	0	0	AA	CT	AG	CC	AG	CC	GT	GG	CC	TT
A0392	S294	A	01	2	2012-10-17		kept	00	6	740	2019-07-28	20191	58	46.6			2580					no	0	0	0	0	0	0	0	0	0	0	0	AA	CT	AG	CC	AG	CC	GT	GG	CC	TT
A0393	S429	A	01	2	2012-10-17		kept	00	3	871	2017-05-01	20171	407	41.8	4330	11654	14268	162	443	133	389	yes	1	1	1	0	0	0	0	0	0	0	0	AA	TT	AA	CC	AG	CT	GT	AG	CT	TT
A0393	S429	A	01	2	2012-10-17		kept	00	4	871	2018-08-06	20181	400	44.1		11542	14145		443		409	yes	1	1	1	0	0	0	0	0	0	0	0	AA	TT	AA	CC	AG	CT	GT	AG	CT	TT
A0394	S608	A	01	2	2012-10-18		kept	00	3	747	2016-09-25	20161	320	34.9	3757	10209	10440	160	416.4	121.3	339.7	yes	1	1	1	0	0	0	0	0	0	0	0	AA	CT	AA	CC	AG	CC	TT	GG	CC	TT
A0394	S608	A	01	2	2012-10-18		kept	00	5	747	2018-11-06	20182	322	48.6		12957	13444		526		417	yes	1	1	1	0	0	0	0	0	0	0	0	AA	CT	AA	CC	AG	CC	TT	GG	CC	TT
A0394	S608	A	01	2	2012-10-18		kept	00	4	747	2017-09-26	20171	350	43.4	4174	11433	12222	179	450	122	362	no	0	0	0	0	0	0	0	0	0	0	0	AA	CT	AA	CC	AG	CC	TT	GG	CC	TT
A0395	S294	A	01	2	2012-10-19		kept	00	4	675	2017-05-29	20171	315	45.2	4087	9588	9767	202	513	127	344	no	0	0	0	0	0	0	0	0	0	0	0	AG	CT	AG	CC	AG	CT	GT	AG	CT	TT
A0396	S264	A	01	2	2012-10-20		kept	00	3	700	2017-02-01	20162	355	42.1	3385	9422	10447	138	392	118	351	yes	1	1	2	0	0	0	0	0	0	0	0	AG	TT	AA	CC	AA	CT	GG	AG	CT	TT
A0396	S264	A	01	2	2012-10-20		kept	00	3	700	2017-02-01	20162	355	42.1	3385	9422	10447	138	392	118	351	yes	1	1	1	0	0	0	0	0	0	0	0	AG	TT	AA	CC	AA	CT	GG	AG	CT	TT
A0397	S608	A	01	2	2012-10-21	2019-10-11	other	09	5	834	2018-12-09	20182	289	59.8			12352					yes	1	1	1	0	0	0	0	0	0	0	0	AG	CT	AA	CC	AA	CT	TT	GG	CC	CT
A0398	S617	A	01	2	2012-10-22	2019-02-22	udder disease	06	3	828	2017-06-08	20171	429	45.7	4535	12764	15050	175	512	131	422	yes	1	0	0	1	1	0	0	0	0	0	0	GG	TT	AA	CC	GG	CT	GT	GG	CT	TT
A0398	S617	A	01	2	2012-10-22	2019-02-22	udder disease	06	4	828	2018-09-18	20181	157	29.4		6693	6693		257		239	yes	1	0	0	1	2	0	0	0	0	0	0	GG	TT	AA	CC	GG	CT	GT	GG	CT	TT
A0398	S617	A	01	2	2012-10-22	2019-02-22	udder disease	06	4	828	2018-09-18	20181	157	29.4		6693	6693		257		239	yes	1	0	0	1	1	0	0	0	0	0	0	GG	TT	AA	CC	GG	CT	GT	GG	CT	TT
A0399	S608	A	01	2	2012-10-23		kept	00	3	909	2017-11-04	20172	465	39		14224	19626		482		444	no	0	0	0	0	0	0	0	0	0	0	0	AG	CT	AA	CC	AA	TT	TT	GG	CC	TT
A0399	S608	A	01	2	2012-10-23		kept	00	4	909	2019-04-12	20182	165	38.5			7644					no	0	0	0	0	0	0	0	0	0	0	0	AG	CT	AA	CC	AA	TT	TT	GG	CC	TT
A0400	S294	A	01	2	2012-10-27		kept	00	3	690	2016-12-08	20162	337	59.5	5760	14781	15405	195	515	167	471	no	0	0	0	0	0	0	0	0	0	0	0	AG	CC	AG	CC	AA	CT	GT	GG	CC	TT
A0400	S294	A	01	2	2012-10-27		kept	00	4	690	2018-01-08	20172	457	26.3		8808	10967		329		311	no	0	0	0	0	0	0	0	0	0	0	0	AG	CC	AG	CC	AA	CT	GT	GG	CC	TT
A0400	S294	A	01	2	2012-10-27		kept	00	5	690	2019-06-08	20191	108	39.3			5416					no	0	0	0	0	0	0	0	0	0	0	0	AG	CC	AG	CC	AA	CT	GT	GG	CC	TT
A0401	S274	A	01	2	2012-11-01		kept	00	3	785	2016-12-30	20162	334	36.7	3810	9937	10517	166	438	138	390	no	0	0	0	0	0	0	0	0	0	0	0	AA	TT	AA	CC	AA	CT	GG	GG	CC	TT
A0402	S264	A	01	2	2012-11-30		kept	00	3	751	2016-12-10	20162	275	40.1	4018	8728	8728	143.4	314.8	133.1	294	yes	1	1	1	0	0	0	0	0	0	0	0	AG	CT	AG	CC	AG	CT	TT	GG	CC	CT
A0402	S264	A	01	2	2012-11-30		kept	00	3	751	2016-12-10	20162	275	40.1	4018	8728	8728	143.4	314.8	133.1	294	yes	1	0	0	1	1	0	0	0	0	0	0	AG	CT	AG	CC	AG	CT	TT	GG	CC	CT
A0402	S264	A	01	2	2012-11-30		kept	00	3	751	2016-12-10	20162	275	40.1	4018	8728	8728	143.4	314.8	133.1	294	yes	2	1	2	0	0	0	0	1	1	0	0	AG	CT	AG	CC	AG	CT	TT	GG	CC	CT
A0403	S289	A	01	2	2012-11-04		kept	00	4	778	2018-11-23	20182	305	38.7		11379	11379		459		389	yes	1	0	0	1	1	0	0	0	0	0	0	AG	CT	AG	CC	AG	TT	TT	AA	TT	TT
A0404	S191	A	01	2	2012-11-06		kept	00	4	744	2018-01-27	20172	560	48.2		12781	18454		421		413	yes	1	1	1	0	0	0	0	0	0	0	0	AG	CT	AG	CC	AA	CC	GG	GG	CC	TT
A0404	S191	A	01	2	2012-11-06		kept	00	3	744	2016-12-07	20162	383	22.6	2573	8405	9099	100	302	91	305	no	0	0	0	0	0	0	0	0	0	0	0	AG	CT	AG	CC	AA	CC	GG	GG	CC	TT
A0405	S289	A	01	2	2012-11-08		kept	00	3	704	2017-02-04	20162	493	51.2	4794	11543	15532	226	529	150	400	no	0	0	0	0	0	0	0	0	0	0	0	GG	CT	AG	CC	AA	TT	TT	AG	CT	TT
A0405	S289	A	01	2	2012-11-08		kept	00	4	704	2018-07-26	20181	380	46.8		11561	13736		518		399	no	0	0	0	0	0	0	0	0	0	0	0	GG	CT	AG	CC	AA	TT	TT	AG	CT	TT
A0406	S285	A	01	2	2012-11-08		kept	00	4	654	2017-09-12	20171	132	27.2	3968		5248	116		108		yes	1	1	1	0	0	0	0	0	0	0	0	AA	CT	AG	CC	AG	CT	GG	GG	CC	TT
A0407	S191	A	01	2	2012-11-08	2019-02-21	udder disease	06	4	752	2018-05-17	20181	280	41.6		10159	10159		508		373	yes	1	0	0	1	1	0	0	0	0	0	0	AG	TT	AA	CC	AA	CC	TT	GG	CT	CT
A0407	S191	A	01	2	2012-11-08	2019-02-21	udder disease	06	4	752	2018-05-17	20181	280	41.6		10159	10159		508		373	yes	1	1	1	0	0	0	0	0	0	0	0	AG	TT	AA	CC	AA	CC	TT	GG	CT	CT
A0408	S284	A	01	2	2012-11-10		kept	00	3	752	2017-03-19	20162	386	43.4	4514	12157	13486	200	523	138	389	yes	2	0	0	0	0	0	0	1	1	1	1	AG	TT	AA	CC	AG	TT	GG	AG	CT	TT
A0408	S284	A	01	2	2012-11-10		kept	00	4	752	2018-05-26	20181	378	50.8		12935	14005		524		406	no	0	0	0	0	0	0	0	0	0	0	0	AG	TT	AA	CC	AG	TT	GG	AG	CT	TT
A0408	S284	A	01	2	2012-11-10		kept	00	5	752	2019-07-23	20191	63	54.1			3376					no	0	0	0	0	0	0	0	0	0	0	0	AG	TT	AA	CC	AG	TT	GG	AG	CT	TT
A0409	S224	A	01	2	2012-11-12	2018-03-29	udder disease	06	3	822	2017-10-16	20172	98	41.1			4461					yes	1	0	0	0	0	1	1	0	0	0	0	AG	TT	AA	CT	AG	CT	GG	GG	CC	TT
A0410	S265	A	01	2	2012-11-12	2017-05-26	udder disease	06	3	764	2017-01-21	20162	125	48	4400	0	5368	182.7	0	153.1	0	yes	1	0	0	0	0	0	0	1	1	0	0	AG	TT	AA	CC	GG	TT	GT	AG	CT	TT
A0410	S265	A	01	2	2012-11-12	2017-05-26	udder disease	06	3	764	2017-01-21	20162	125	48	4400	0	5368	182.7	0	153.1	0	yes	1	1	1	0	0	0	0	0	0	0	0	AG	TT	AA	CC	GG	TT	GT	AG	CT	TT
A0411	S191	A	01	2	2012-11-13		kept	00	4	707	2017-06-21	20171	384	48	4661	11525	12683	217	565	148	418	no	0	0	0	0	0	0	0	0	0	0	0	AG	CT	AG	CT	AG	CC	GT	GG	CC	CC
A0411	S191	A	01	2	2012-11-13		kept	00	5	707	2018-08-18	20181	357	44.3		11171	12127		502		411	no	0	0	0	0	0	0	0	0	0	0	0	AG	CT	AG	CT	AG	CC	GT	GG	CC	CC
A0412	S294	A	01	2	2012-11-15		kept	00	5	723	2019-07-23	20191	63	35.4			2318					yes	1	1	1	0	0	0	0	0	0	0	0	AG	CT	AG	CC	AA	CT	GT	GG	CC	TT
A0412	S296	A	01	2	2012-11-15		kept	00	4	723	2018-04-22	20172	353	33.2		11435	12156		395		364	no	0	0	0	0	0	0	0	0	0	0	0	AG	CT	AG	CC	AA	CT	GT	GG	CC	TT
A0413	S224	A	01	2	2012-11-18	2017-09-14	udder disease	06	3	736	2017-02-25	20162	201	36.7	3950	0	6990	166.2	0	113.5	0	yes	1	1	2	0	0	0	0	0	0	0	0	AG	TT	AA	CC	AA	CT	GT	GG	CT	CT
A0413	S224	A	01	2	2012-11-18	2017-09-14	udder disease	06	3	736	2017-02-25	20162	201	36.7	3950	0	6990	166.2	0	113.5	0	yes	1	1	1	0	0	0	0	0	0	0	0	AG	TT	AA	CC	AA	CT	GT	GG	CT	CT
A0414	S608	A	01	2	2012-11-18		kept	00	4	794	2018-11-24	20182	304	52.4			13477					no	0	0	0	0	0	0	0	0	0	0	0	AA	CT	AG	CT	GG	CC	GT	GG	CC	TT
A0415	S225	A	01	2	2012-11-19	2019-06-05	other diseases	05	5	752	2018-11-01	20182	216	42.5		6831	6831		252		215	yes	1	1	1	0	0	0	0	0	0	0	0	GG	TT	AG	CC	AA	CT	GG	GG	CC	TT
A0415	S227	A	01	2	2012-11-19	2019-06-05	other diseases	05	3	752	2016-12-13	20162	300	48.2	4509	10642	10642	174.7	412	137.3	330.1	no	0	0	0	0	0	0	0	0	0	0	0	GG	TT	AG	CC	AA	CT	GG	GG	CC	TT
A0415	S228	A	01	2	2012-11-19	2019-06-05	other diseases	05	4	752	2017-11-25	20172	290	39		8981	8981		360		292	no	0	0	0	0	0	0	0	0	0	0	0	GG	TT	AG	CC	AA	CT	GG	GG	CC	TT
A0416	S285	A	01	2	2012-11-20		kept	00	4	873	2018-09-06	20181	306	44.6		10978	11001		501		368	no	0	0	0	0	0	0	0	0	0	0	0	AG	CT	AA	CC	AA	TT	GT	AG	CT	CT
A0416	S285	A	01	2	2012-11-20		kept	00	5	873	2019-08-29	20191	26	42.6			1108					no	0	0	0	0	0	0	0	0	0	0	0	AG	CT	AA	CC	AA	TT	GT	AG	CT	CT
A0417	S225	A	01	2	2012-11-20	2019-09-13	fertility	04	3	699	2016-11-24	20162	291	42.7	4295	10211	10211	139.5	360.5	145.2	360	yes	1	1	1	0	0	0	0	0	0	0	0	AA	CT	AG	CC	AA	TT	GT	GG	CC	TT
A0417	S226	A	01	2	2012-11-20	2019-09-13	fertility	04	5	699	2018-10-19	20182	329	46.9		9222	9726		348		325	yes	1	1	1	0	0	0	0	0	0	0	0	AA	CT	AG	CC	AA	TT	GT	GG	CC	TT
A0417	S227	A	01	2	2012-11-20	2019-09-13	fertility	04	5	699	2018-10-19	20182	329	46.9		9222	9726		348		325	yes	1	0	0	0	0	1	1	0	0	0	0	AA	CT	AG	CC	AA	TT	GT	GG	CC	TT
A0418	S289	A	01	2	2012-11-21		kept	00	3	659	2017-01-25	20162	334	47.9	4380	11591	11745	147	396	141	394	yes	1	1	1	0	0	0	0	0	0	0	0	AG		AA	CC	AG	CT	TT	GG	CC	CT
A0418	S290	A	01	2	2012-11-21		kept	00	4	659	2018-01-26	20172	410	50.4		13886	16076		496		442	no	0	0	0	0	0	0	0	0	0	0	0	AG		AA	CC	AG	CT	TT	GG	CC	CT
A0418	S290	A	01	2	2012-11-21		kept	00	5	659	2019-06-04	20191	112	33			4525					no	0	0	0	0	0	0	0	0	0	0	0	AG		AA	CC	AG	CT	TT	GG	CC	CT
A0419	S296	A	01	2	2012-11-21		kept	00	4	699	2017-10-08	20172	275	19.8	3138	7815	7815	139	336	100	268	no	0	0	0	0	0	0	0	0	0	0	0	AA	CC	GG	CC	AA	CT	GT	GG	CC	TT
A0419	S296	A	01	2	2012-11-21		kept	00	6	699	2019-09-06	20191	18	30.8			554					no	0	0	0	0	0	0	0	0	0	0	0	AA	CC	GG	CC	AA	CT	GT	GG	CC	TT
A0420	S232	A	01	2	2012-11-25	2018-11-08	udder disease	06	4	783	2018-03-02	20172	251	46.7		11146	11146		383		355	no	0	0	0	0	0	0	0	0	0	0	0	AA	CC	AG	CC	AA	CT	GG	GG	CC	TT
A0421	S224	A	01	2	2012-11-27		kept	00	4	839	2018-12-19	20182	279	51			11865					yes	1	1	1	0	0	0	0	0	0	0	0	AG	TT	AA	CC	AA	TT	GT	GG	CC	TT
A0422	S271	A	01	2	2012-11-28	2019-05-24	low yield	03	3	832	2017-02-10	20162	318	42	3943	9670	9963	179	444	130	337	yes	1	1	1	0	0	0	0	0	0	0	0	AG	CT	GG	CC	AA	CT	GG	AG	CT	TT
A0422	S271	A	01	2	2012-11-28	2019-05-24	low yield	03	4	832	2018-02-15	20172	308	34.7		10040	10103		434		348	yes	1	0	0	0	0	1	1	0	0	0	0	AG	CT	GG	CC	AA	CT	GG	AG	CT	TT
A0422	S271	A	01	2	2012-11-28	2019-05-24	low yield	03	5	832	2018-12-20	20182	155	20		3301	3301		154		130	no	0	0	0	0	0	0	0	0	0	0	0	AG	CT	GG	CC	AA	CT	GG	AG	CT	TT
A0423	S608	A	01	2	2012-11-30	2018-09-20	udder disease	06	4	712	2017-08-30	20171	286	48	4539	10540	10540	164	390	142	351	yes	1	0	0	0	0	0	0	0	0	1	1	AA	TT	AA	CC	AA	CT	GT	GG	CC	TT
A0423	S608	A	01	2	2012-11-30	2018-09-20	udder disease	06	5	712	2018-07-29	20181	53	50.4		2671	2671		95		83	yes	1	1	1	0	0	0	0	0	0	0	0	AA	TT	AA	CC	AA	CT	GT	GG	CC	TT
A0424	S290	A	01	2	2012-11-30	2019-04-18	metabolism	10	3	747	2017-06-12	20171	484	48.4	4550	12661	17534	161	480	140	429	no	0	0	0	0	0	0	0	0	0	0	0	GG	TT	AA	CC	AA	CT	TT	AG	CT	CT
A0424	S290	A	01	2	2012-11-30	2019-04-18	metabolism	10	4	747	2019-01-15	20182	93	50.5		4775	4775		184		146	no	0	0	0	0	0	0	0	0	0	0	0	GG	TT	AA	CC	AA	CT	TT	AG	CT	CT
A0425	S298	A	01	2	2012-12-01	2017-09-14	udder disease	06	2	788	2016-08-20	20161	390	37.9	4071	11529	14014	156.3	433.8	128.7	397.7	yes	1	0	0	0	0	1	1	0	0	0	0	AG	TT	AG	CC	AG	TT	GT	GG	CT	TT
A0426	S608	A	01	2	2012-12-01		kept	00	4	677	2018-10-29	20182	316	56.5		13716	14013		520		439	yes	1	0	0	0	0	1	1	0	0	0	0	AA	TT	AA	CT	AG	CC	TT	GG	CT	TT
A0426	S608	A	01	2	2012-12-01		kept	00	4	677	2018-10-29	20182	316	56.5		13716	14013		520		439	yes	1	0	0	0	0	0	0	1	1	0	0	AA	TT	AA	CT	AG	CC	TT	GG	CT	TT
A0426	S608	A	01	2	2012-12-01		kept	00	4	677	2018-10-29	20182	316	56.5		13716	14013		520		439	yes	1	0	0	0	0	0	0	1	2	0	0	AA	TT	AA	CT	AG	CC	TT	GG	CT	TT
A0427	S608	A	01	2	2012-12-03	2018-09-03	sold	01	4	691	2018-01-15	20172	298	40.7		10539	10539		405		338	no	0	0	0	0	0	0	0	0	0	0	0	AA	TT	AA	CC	AA	TT	TT	GG	CC	CT
A0428	S264	A	01	2	2012-12-04		kept	00	4	833	2019-02-23	20182	213	56.3			9767					yes	1	0	0	1	1	0	0	0	0	0	0	AG	CT	AG	CC	AA	CT	TT	GG	CC	TT
A0429	S266	A	01	2	2012-12-04		kept	00	4	707	2017-12-22	20172	291	49.7		11423	11423		407		359	no	0	0	0	0	0	0	0	0	0	0	0	AG	TT	AA	CT	AG	CT	GT	GG	CC	TT
A0430	S629	A	01	2	2012-12-04	2017-09-14	udder disease	06	3	791	2017-03-14	20162	184	37.4	3945	0	6860	188.5	0	134.8	0	yes	1	1	1	0	0	0	0	0	0	0	0	AA	TT	AA	CC	AG	CC	GG	AG	CC	CT
A0431	S284	A	01	2	2012-12-04	2017-06-01	metabolism	10	3	694	2017-05-21	20171	11	10.9	0	0	120	0	0	0	0	no	0	0	0	0	0	0	0	0	0	0	0	AG	CT	AG	CC	AA	TT	GT	GG	CC	CC
A0432	S261	A	01	2	2012-12-04	2018-03-29	udder disease	06	2	917	2017-07-05	20171	201	35.3	3831		7859	140		122		yes	1	0	0	1	1	0	0	0	0	0	0	AA	TT	AA	CC	GG	CT	GT	AG	CT	TT
A0433	S264	A	01	2	2012-12-08		kept	00	3	735	2017-02-09	20162	347	46	4403	11461	12727	196	501	132	360	no	0	0	0	0	0	0	0	0	0	0	0	AG	TT	AA	CC	AA	TT	GT	GG	CC	CT
A0434	S617	A	01	2	2012-12-12	2019-05-09	hoof/limbs	08	4	747	2018-09-10	20181	241	39		8909	8909		406		290	no	0	0	0	0	0	0	0	0	0	0	0	AA	TT	AA	CC	AG	CT	GT	GG	CC	CT
A0435	S137	A	01	2	2012-12-14		kept	00	5	759	2018-09-21	20181	291	44.5		8432	8432		338		282	yes	1	0	0	0	0	0	0	1	3	0	0	GG	CT	AA	CC	AG	CT	GT	AG	CT	CT
A0435	S137	A	01	2	2012-12-14		kept	00	5	759	2018-09-21	20181	291	44.5		8432	8432		338		282	yes	1	0	0	0	0	0	0	1	2	0	0	GG	CT	AA	CC	AG	CT	GT	AG	CT	CT
A0435	S137	A	01	2	2012-12-14		kept	00	5	759	2018-09-21	20181	291	44.5		8432	8432		338		282	yes	1	0	0	0	0	0	0	1	1	0	0	GG	CT	AA	CC	AG	CT	GT	AG	CT	CT
A0435	S138	A	01	2	2012-12-14		kept	00	4	759	2017-10-02	20172	313	39.4	3947	9315	9356	173	379	125	311	no	0	0	0	0	0	0	0	0	0	0	0	GG	CT	AA	CC	AG	CT	GT	AG	CT	CT
A0435	S138	A	01	2	2012-12-14		kept	00	6	759	2019-08-29	20191	26	34.6			900					no	0	0	0	0	0	0	0	0	0	0	0	GG	CT	AA	CC	AG	CT	GT	AG	CT	CT
A0436	S284	A	01	2	2012-12-16	2017-10-12	udder disease	06	3	690	2016-12-14	20162	302	51.3	4684	11390	11390	200.4	492.7	142.5	385	no	0	0	0	0	0	0	0	0	0	0	0	AG	TT	AA	CT	AA	CT	TT	GG	CC	CC
A0437	S271	A	01	2	2012-12-18		kept	00	3	784	2017-06-10	20171	226	39.8	4222		8885	139		124		yes	1	0	0	1	1	0	0	0	0	0	0	AA	CT	AG	CC	AA	TT	GG	GG	CC	TT
A0437	S271	A	01	2	2012-12-18		kept	00	3	784	2017-06-10	20171	226	39.8	4222		8885	139		124		yes	1	0	0	0	0	0	0	0	0	1	1	AA	CT	AG	CC	AA	TT	GG	GG	CC	TT
A0438	S293	A	01	2	2012-12-18		kept	00	4	908	2018-11-29	20182	299	52.1			13219					no	0	0	0	0	0	0	0	0	0	0	0	AA	CT	AG	CC	AG	TT	GT	GG	CT	CT
A0439	S137	A	01	2	2012-12-19		kept	00	3	741	2017-01-05	20162	309	38.5	4307	11286	11357	145	387	131	350	yes	1	0	0	1	1	0	0	0	0	0	0	AA	CC	AA	CC	AG	CC	TT	GG	CT	CT
A0439	S137	A	01	2	2012-12-19		kept	00	4	741	2017-12-28	20172	285	34.1		9094	9094		332		276	yes	1	0	0	1	1	0	0	0	0	0	0	AA	CC	AA	CC	AG	CC	TT	GG	CT	CT
A0440	S284	A	01	2	2012-12-19	2019-07-15	metabolism	10	4	726	2017-12-25	20172	442	39		12389	14985		475		399	no	0	0	0	0	0	0	0	0	0	0	0	AG	CT	AA	CC	AA	CT	GT	GG	CC	CT
A0440	S284	A	01	2	2012-12-19	2019-07-15	metabolism	10	5	726	2019-06-06	20191	39	39.7		1548	1548		55		44	no	0	0	0	0	0	0	0	0	0	0	0	AG	CT	AA	CC	AA	CT	GT	GG	CC	CT
A0441	S626	A	01	2	2012-12-20	2018-03-09	other	09	3	719	2017-11-20	20172	63	42.7			2824					no	0	0	0	0	0	0	0	0	0	0	0	AG	CT	AA	CT	GG	CT	GT	GG	CC	TT
A0442	S608	A	01	2	2012-12-21		kept	00	3	678	2016-12-10	20162	335	53.1	4942	12810	13371	174	463	147	405	no	0	0	0	0	0	0	0	0	0	0	0	AA	TT	AA	CC	AG	CC	GT	GG	CT	TT
A0442	S608	A	01	2	2012-12-21		kept	00	4	678	2017-12-30	20172	315	47.2		12086	12378		429		393	no	0	0	0	0	0	0	0	0	0	0	0	AA	TT	AA	CC	AG	CC	GT	GG	CT	TT
A0442	S608	A	01	2	2012-12-21		kept	00	5	678	2019-01-02	20182	265	55.4			12136					no	0	0	0	0	0	0	0	0	0	0	0	AA	TT	AA	CC	AG	CC	GT	GG	CT	TT
A0443	S608	A	01	2	2012-12-27	2018-09-26	metabolism	10	3	665	2017-01-23	20162	565	39.5	4100	11817	16757	162	464	132	403	yes	1	0	0	1	1	0	0	0	0	0	0	AA	CT	AG	CC	AG	CC	GT	GG	CC	CT
A0444	S285	A	01	2	2012-12-28		kept	00	3	734	2017-07-18	20171	188	41	4116		7167	226		139		no	0	0	0	0	0	0	0	0	0	0	0	AA	TT	AA	CC	AG	TT	GT	GG	CC	CT
A0445	S266	A	01	2	2012-12-29		kept	00	4	787	2019-02-20	20182	216	27.8			8201					no	0	0	0	0	0	0	0	0	0	0	0	AG	CT	AA	CC	AG	TT	GT	GG	CC	CT
A0446	S298	A	01	2	2012-12-29		kept	00	5	695	2019-04-07	20182	170	44			7209					no	0	0	0	0	0	0	0	0	0	0	0	AA	CT	AA	CC	AA	CT	GT	GG	CC	TT
A0447	S284	A	01	2	2012-12-31		kept	00	3	734	2017-09-21	20171	415	40.4	4266	12716	15832	185	502	127	393	yes	1	0	0	0	0	0	0	0	0	1	1	AA	CT	AA	CC	AA	TT	GG	GG	CC	TT
A0448	S264	A	01	2	2012-12-31		kept	00	3	843	2017-07-31	20171	84	39.5	0	0	3464	0	0	0	0	yes	1	0	0	0	0	1	1	0	0	0	0	AG	CT	AG	CC	AG	TT	GG	GG	CC	TT
A0449	S284	A	01	2	2013-01-01		kept	00	3	795	2017-07-18	20171	297	39.9	4293	10612	10612	186	490	134	369	yes	1	0	0	1	1	0	0	0	0	0	0	AG	CT	AG	CC	AG	TT	GT	GG	CC	CT
A0449	S284	A	01	2	2013-01-01		kept	00	4	795	2018-07-07	20181	444	32.1		12193	15935		520		432	yes	1	1	1	0	0	0	0	0	0	0	0	AG	CT	AG	CC	AG	TT	GT	GG	CC	CT
A0450	S271	A	01	2	2013-01-02	2019-08-09	udder disease	06	4	720	2018-12-01	20182	251	15.1		5848	5848		239		183	yes	1	0	0	1	1	0	0	0	0	0	0	AA	CT	AG	CC	AA	TT	GT	AG	CT	TT
A0450	S271	A	01	2	2013-01-02	2019-08-09	udder disease	06	3	720	2017-08-06	20171	401	24.4	3003	9030	10759	129	383	91	302	no	0	0	0	0	0	0	0	0	0	0	0	AA	CT	AG	CC	AA	TT	GT	AG	CT	TT
A0451	S280	A	01	2	2013-01-03	2019-05-03	fertility	04	3	739	2017-03-27	20162	378	47.1	4599	11523	12864	184	447	126	344	no	0	0	0	0	0	0	0	0	0	0	0	AA	CT	AG	CC	AA	CT	GT	AG	CT	TT
A0451	S280	A	01	2	2013-01-03	2019-05-03	fertility	04	4	739	2018-06-26	20181	311	30.4		7830	7947		300		250	no	0	0	0	0	0	0	0	0	0	0	0	AA	CT	AG	CC	AA	CT	GT	AG	CT	TT
A0452	S608	A	01	2	2013-01-04		kept	00	4	741	2018-08-21	20181	385	18.8		11389	13296		404		361	no	0	0	0	0	0	0	0	0	0	0	0	AA	CT	AG	CC	AA	CT	TT	AG	CT	CT
A0453	S617	A	01	2	2013-01-04		kept	00	3	665	2017-01-24	20162	290	50.4	4890	12373	12373	184	447	140	371	no	0	0	0	0	0	0	0	0	0	0	0	AG	TT	AA	CC	AA	CT	TT	GG	CT	CT
A0453	S617	A	01	2	2013-01-04		kept	00	4	665	2018-01-14	20172	300	38		12457	12457		412		400	no	0	0	0	0	0	0	0	0	0	0	0	AG	TT	AA	CC	AA	CT	TT	GG	CT	CT
A0454	S251	A	01	2	2013-01-06	2018-12-28	hoof/limbs	08	3	801	2017-05-12	20171	305	45.1	4391	10897	10897	182	493	131	372	no	0	0	0	0	0	0	0	0	0	0	0	AA	CT	AG	CT	GG	CC	GT	GG	CC	TT
A0454	S251	A	01	2	2013-01-06	2018-12-28	hoof/limbs	08	4	801	2018-06-13	20181	198	26.3		5602	5602		234		192	no	0	0	0	0	0	0	0	0	0	0	0	AA	CT	AG	CT	GG	CC	GT	GG	CC	TT
A0455	S298	A	01	2	2013-01-07		kept	00	2	764	2016-07-16	20161	391	35.4	4048	10651	11743	184.2	525.2	132.9	398.4	yes	1	0	0	0	0	0	0	1	1	0	0	AA	CT	AG	CC	AG	TT	GT	GG	CC	CT
A0455	S298	A	01	2	2013-01-07		kept	00	3	764	2017-09-14	20171	39	49.5	0	0	1916	0	0	0	0	no	0	0	0	0	0	0	0	0	0	0	0	AA	CT	AG	CC	AG	TT	GT	GG	CC	CT
A0456	S608	A	01	2	2013-01-07	2018-10-30	hoof/limbs	08	4	685	2018-06-13	20181	139	40.8		4078	4078		163		120	no	0	0	0	0	0	0	0	0	0	0	0	AG	CT	AG	CC	AG	CC	TT	GG	CC	TT
A0457	S608	A	01	2	2013-01-10	2019-10-02	fertility	04	3	765	2017-02-19	20162	355	48.3	5219	12527	13451	181	414	159	390	yes	1	1	1	0	0	0	0	0	0	0	0	AG	CT	AA	CC	AA	TT	TT	GG	CC	TT
A0458	S608	A	01	2	2013-01-12		kept	00	2	692	2016-12-07	20162	411	43.9	4344	12111	14317	172	448	129	381	yes	1	1	1	0	0	0	0	0	0	0	0	AA	TT	AA	CT	GG	CC	TT	GG	CC	TT
A0459	S626	A	01	2	2013-01-13		kept	00	5	760	2019-08-26	20191	29	36.8			1067					no	0	0	0	0	0	0	0	0	0	0	0	AA	TT	AA	CC	AG	CT	TT	GG	CC	CT
A0460	S298	A	01	2	2013-01-13	2017-05-22	udder disease	06	3	670	2017-02-23	20162	88	44.2	0	0	3856	0	0	0	0	yes	1	0	0	0	0	1	1	0	0	0	0	AA	CC	AG	CC	AA	TT	GT	AG	CT	CT
A0461	S608	A	01	2	2013-01-13		kept	00	4	689	2018-01-25	20172	411	40.1		10717	12655		411		320	no	0	0	0	0	0	0	0	0	0	0	0	AA	TT	AA	CC	AA	TT	TT	GG	CC	TT
A0462	S298	A	01	2	2013-01-15		kept	00	3	780	2017-09-15	20171	38	22.4	0	0	876	0	0	0	0	no	0	0	0	0	0	0	0	0	0	0	0	AA	CT	AG	CC	GG	TT	GT	GG	CC	TT
A0463	S629	A	01	2	2013-01-15		kept	00	4	804	2019-01-14	20182	253	41.1			10126					no	0	0	0	0	0	0	0	0	0	0	0	AG	CT	AA	CC	AA	CT	GT	GG	CC	TT
A0464	S159	A	01	2	2013-01-16		kept	00	3	677	2016-11-12	20162	363	39.4	4055	11948	12971	153	430	125	380	yes	1	0	0	0	0	1	1	0	0	0	0	AA	TT	AA	CC	GG	CT	GG	AG	CT	TT
A0464	S159	A	01	2	2013-01-16		kept	00	4	677	2018-01-14	20172	451	36		13161	16217		488		417	yes	1	1	1	0	0	0	0	0	0	0	0	AA	TT	AA	CC	GG	CT	GG	AG	CT	TT
A0464	S159	A	01	2	2013-01-16		kept	00	4	677	2018-01-14	20172	451	36		13161	16217		488		417	yes	1	1	2	0	0	0	0	0	0	0	0	AA	TT	AA	CC	GG	CT	GG	AG	CT	TT
A0464	S160	A	01	2	2013-01-16		kept	00	5	677	2019-06-28	20191	88	39.7			3560					no	0	0	0	0	0	0	0	0	0	0	0	AA	TT	AA	CC	GG	CT	GG	AG	CT	TT
A0465	S284	A	01	2	2013-01-18		kept	00	4	711	2018-02-22	20172	310	47		11894	12020		473		420	yes	1	1	2	0	0	0	0	0	0	0	0	AG	CC	GG	CC	AG	CC	GT	GG	CC	TT
A0465	S284	A	01	2	2013-01-18		kept	00	4	711	2018-02-22	20172	310	47		11894	12020		473		420	yes	1	1	1	0	0	0	0	0	0	0	0	AG	CC	GG	CC	AG	CC	GT	GG	CC	TT
A0466	S608	A	01	2	2013-01-21		kept	00	3	713	2017-07-17	20171	298	37.1	4032	10020	10020	177	454	133	359	no	0	0	0	0	0	0	0	0	0	0	0	AA	CT	AA	CC	AG	CT	GT	AG	CT	TT
A0466	S608	A	01	2	2013-01-21		kept	00	4	713	2018-07-09	20181	442	31.2		9713	12449		410		349	no	0	0	0	0	0	0	0	0	0	0	0	AA	CT	AA	CC	AG	CT	GT	AG	CT	TT
A0467	S608	A	01	2	2013-01-22		kept	00	3	682	2017-05-26	20171	241	53.5	4866		9714	177		135		no	0	0	0	0	0	0	0	0	0	0	0	AG	TT	AA	CC	AG	CT	TT	GG	CC	TT
A0468	S298	A	01	2	2013-01-24		kept	00	4	754	2018-09-25	20181	364	57.1		14537	16611		462		457	no	0	0	0	0	0	0	0	0	0	0	0	AG	CC	AG	CC	AA	CT	GG	AG	CT	TT
A0469	S284	A	01	2	2013-01-24	2019-08-09	fertility	04	3	723	2016-12-05	20162	582	43.7	4330	11989	18157	186	496	127	386	yes	1	1	1	0	0	0	0	0	0	0	0	AA	CC	GG	CT	AG	CC	GT	AG	CC	TT
A0469	S284	A	01	2	2013-01-24	2019-08-09	fertility	04	3	723	2016-12-05	20162	582	43.7	4330	11989	18157	186	496	127	386	yes	1	1	2	0	0	0	0	0	0	0	0	AA	CC	GG	CT	AG	CC	GT	AG	CC	TT
A0469	S284	A	01	2	2013-01-24	2019-08-09	fertility	04	4	723	2018-09-04	20181	339	42.3		10496	11232		440		343	no	0	0	0	0	0	0	0	0	0	0	0	AA	CC	GG	CT	AG	CC	GT	AG	CC	TT
A0470	S608	A	01	2	2013-01-26		kept	00	3	668	2017-06-02	20171	343	45	4086	10342	10856	174	462	119	349	no	0	0	0	0	0	0	0	0	0	0	0	AG	CT	AA	CC	AG	CC	TT	GG	CC	CT
A0471	S138	A	01	2	2013-01-26	2019-02-01	fertility	04	3	885	2017-09-02	20171	434	49.3	4417	10988	13431	167	409	142	384	yes	1	0	0	0	0	1	1	0	0	0	0	AG	TT	AA	CC	AA	CT	GT	GG	CC	TT
A0472	S608	A	01	2	2013-01-26		kept	00	5	702	2018-12-12	20182	286	45			9536					yes	1	0	0	1	1	0	0	0	0	0	0	AG	CT	AG	CT	GG	CC	GT	GG	CC	TT
A0472	S608	A	01	2	2013-01-26		kept	00	4	702	2017-12-01	20172	312	42.8		11907	12071		426		373	no	0	0	0	0	0	0	0	0	0	0	0	AG	CT	AG	CT	GG	CC	GT	GG	CC	TT
A0473	S284	A	01	2	2013-01-28		kept	00	5	690	2019-04-03	20182	160	38			5905					yes	1	1	1	0	0	0	0	0	0	0	0	AG	CT	AG	CC	AG	CT	GT	GG	CC	TT
A0474	S626	A	01	2	2013-01-30	2018-10-12	udder disease	06	3	732	2017-01-13	20162	392	30	3546	9685	11152	172	446	130	373	yes	1	1	1	0	0	0	0	0	0	0	0	AA	TT	AG	CT	GG	CT	TT	GG	CT	TT
A0474	S626	A	01	2	2013-01-30	2018-10-12	udder disease	06	4	732	2018-03-17	20172	209	35.5		7196	7196		299		255	yes	2	1	1	1	1	0	0	0	0	0	0	AA	TT	AG	CT	GG	CT	TT	GG	CT	TT
A0474	S626	A	01	2	2013-01-30	2018-10-12	udder disease	06	4	732	2018-03-17	20172	209	35.5		7196	7196		299		255	yes	1	0	0	0	0	1	1	0	0	0	0	AA	TT	AG	CT	GG	CT	TT	GG	CT	TT
A0475	S284	A	01	2	2013-01-30		kept	00	4	719	2017-10-28	20172	86	37.7			3287					no	0	0	0	0	0	0	0	0	0	0	0	GG	TT	AA	CC	AG	CC	GT	GG	CC	CT
A0476	S284	A	01	2	2013-02-01		kept	00	3	709	2017-02-09	20162	365	17.6	3204	9063	9864	129	379	104	312	yes	1	0	0	0	0	0	0	0	0	1	1	AA	CT	AG	CC	AG	CT	TT	GG	CC	CT
A0476	S284	A	01	2	2013-02-01		kept	00	5	709	2019-03-23	20182	185	41.1			6627					yes	1	0	0	0	0	0	0	0	0	1	1	AA	CT	AG	CC	AG	CT	TT	GG	CC	CT
A0477	S626	A	01	2	2013-02-01		kept	00	3	750	2017-05-14	20171	253	35.5	4342		8811	150		126		yes	1	1	1	0	0	0	0	0	0	0	0	GG	CT	AA	CC	AG	TT	GT	GG	CT	TT
A0478	S300	A	01	2	2013-02-03		kept	00	4	776	2019-01-06	20182	261	48.6			10050					yes	1	0	0	0	0	1	1	0	0	0	0	AG	CT	AG	CT	AA	CT	GT	GG	CC	TT
A0478	S300	A	01	2	2013-02-03		kept	00	3	776	2017-09-20	20171	416	33.7	3814	10493	13336	184	494	113	352	no	0	0	0	0	0	0	0	0	0	0	0	AG	CT	AG	CT	AA	CT	GT	GG	CC	TT
A0479	S284	A	01	2	2013-02-03		kept	00	3	705	2017-01-05	20162	431	52.7	5205	14285	17080	189	549	169	486	no	0	0	0	0	0	0	0	0	0	0	0	AG	TT	AA	CC	AG	CC	GG	GG	CT	CC
A0479	S284	A	01	2	2013-02-03		kept	00	4	705	2018-06-05	20181	476	44		14129	19360		539		474	no	0	0	0	0	0	0	0	0	0	0	0	AG	TT	AA	CC	AG	CC	GG	GG	CT	CC
A0480	S284	A	01	2	2013-02-04	2018-02-16	metabolism	10	4	710	2017-11-02	20172	81	30			2567					no	0	0	0	0	0	0	0	0	0	0	0	GG	TT	AA	CC	AG	CT	GT	GG	CC	CT
A0481	S274	A	01	2	2013-02-04		kept	00	3	898	2017-10-07	20172	16	24.8	0	0	397	0	0	0	0	no	0	0	0	0	0	0	0	0	0	0	0	AA	CC	GG	CC	AA	TT	GG	AG	CT	TT
A0482	S300	A	01	2	2013-02-05		kept	00	4	704	2017-12-06	20172	339	48		12273	13161		481		395	yes	1	1	1	0	0	0	0	0	0	0	0	AG	CT	AA	CT	AA	CT	GT	GG	CT	TT
A0482	S300	A	01	2	2013-02-05		kept	00	5	704	2018-12-31	20182	267	50.5			10878					yes	1	1	1	0	0	0	0	0	0	0	0	AG	CT	AA	CT	AA	CT	GT	GG	CT	TT
A0483	S284	A	01	2	2013-02-05	2017-08-18	udder disease	06	3	729	2017-02-13	20162	186	52.2	5288	0	8956	218.8	0	154.4	0	yes	1	1	1	0	0	0	0	0	0	0	0	AA	CT	AG	CC	AG	TT	GT	GG	CC	CT
A0484	S265	A	01	2	2013-02-05	2017-06-08	udder disease	06	3	789	2017-02-13	20162	115	45.1	4237	0	4651	191.7	0	127.8	0	yes	1	1	1	0	0	0	0	0	0	0	0	AG	CT	AG	CC	AG	CT	GT	GG	CC	TT
A0484	S265	A	01	2	2013-02-05	2017-06-08	udder disease	06	3	789	2017-02-13	20162	115	45.1	4237	0	4651	191.7	0	127.8	0	yes	1	0	0	1	1	0	0	0	0	0	0	AG	CT	AG	CC	AG	CT	GT	GG	CC	TT
A0485	S284	A	01	2	2013-02-06		kept	00	3	697	2016-12-23	20162	395	57	5030	11597	13280	198	469	162	400	yes	1	1	1	0	0	0	0	0	0	0	0	AA	CT	AG	CC	AA	TT	GG	GG	CC	CT
A0485	S284	A	01	2	2013-02-06		kept	00	3	697	2016-12-23	20162	395	57	5030	11597	13280	198	469	162	400	yes	1	1	2	0	0	0	0	0	0	0	0	AA	CT	AG	CC	AA	TT	GG	GG	CC	CT
A0486	S284	A	01	2	2013-02-08		kept	00	4	722	2018-08-15	20181	328	20.9		4998	5193		213		184	no	0	0	0	0	0	0	0	0	0	0	0	AG	TT	AA	CC	AG	CC	TT	GG	CC	CT
A0486	S284	A	01	2	2013-02-08		kept	00	5	722	2019-08-24	20191	31	27.5			853					no	0	0	0	0	0	0	0	0	0	0	0	AG	TT	AA	CC	AG	CC	TT	GG	CC	CT
A0487	S284	A	01	2	2013-02-08		kept	00	4	707	2018-07-13	20181	299	38.6		11501	11501		416		403	yes	1	1	1	0	0	0	0	0	0	0	0	AG	CT	AG	CC	AA	TT	GT	AG	CC	CT
A0487	S284	A	01	2	2013-02-08		kept	00	3	707	2017-08-02	20171	282	35.7	4010	10304	10304	196	469	123	347	no	0	0	0	0	0	0	0	0	0	0	0	AG	CT	AG	CC	AA	TT	GT	AG	CC	CT
A0488	S191	A	01	2	2013-02-08	2018-12-07	udder disease	06	3	823	2017-09-30	20171	283	34.7	3680	8828	8828	154	375	113	293	no	0	0	0	0	0	0	0	0	0	0	0	AG	TT	AA	CT	AG	CC	GT	GG	TT	TT
A0489	S298	A	01	2	2013-02-08	2018-10-26	udder disease	06	3	912	2017-07-16	20171	391	38.3	4407	12048	14231	181	489	142	420	yes	1	0	0	0	0	1	1	0	0	0	0	AG	TT	AA	CC	AA	TT	TT	GG	CC	TT
A0489	S298	A	01	2	2013-02-08	2018-10-26	udder disease	06	3	912	2017-07-16	20171	391	38.3	4407	12048	14231	181	489	142	420	yes	1	0	0	0	0	0	0	0	0	1	1	AG	TT	AA	CC	AA	TT	TT	GG	CC	TT
A0490	S141	A	01	2	2013-02-10		kept	00	3	691	2017-02-12	20162	393	48.3	4772	11129	12328	178	424	142	352	yes	1	1	1	0	0	0	0	0	0	0	0	AA	CT	AG	CC	AA	CT	GG	GG	CT	CT
A0490	S141	A	01	2	2013-02-10		kept	00	3	691	2017-02-12	20162	393	48.3	4772	11129	12328	178	424	142	352	yes	1	1	2	0	0	0	0	0	0	0	0	AA	CT	AG	CC	AA	CT	GG	GG	CT	CT
A0490	S141	A	01	2	2013-02-10		kept	00	4	691	2018-04-18	20172	385	45.7		11819	12860		423		379	yes	1	0	0	1	1	0	0	0	0	0	0	AA	CT	AG	CC	AA	CT	GG	GG	CT	CT
A0490	S141	A	01	2	2013-02-10		kept	00	4	691	2018-04-18	20172	385	45.7		11819	12860		423		379	yes	1	1	1	0	0	0	0	0	0	0	0	AA	CT	AG	CC	AA	CT	GG	GG	CT	CT
A0491	S298	A	01	2	2013-02-10		kept	00	3	748	2016-12-25	20162	288	41.9	3655	7460	7460	179.2	366.3	125.7	269.6	yes	1	1	1	0	0	0	0	0	0	0	0	AA	CT	AG	CT	GG	CT	GT	GG	CT	CC
A0491	S298	A	01	2	2013-02-10		kept	00	3	748	2016-12-25	20162	288	41.9	3655	7460	7460	179.2	366.3	125.7	269.6	yes	1	0	0	0	0	1	1	0	0	0	0	AA	CT	AG	CT	GG	CT	GT	GG	CT	CC
A0491	S298	A	01	2	2013-02-10		kept	00	4	748	2017-12-01	20172	344	38.8		9340	9813		457		335	no	0	0	0	0	0	0	0	0	0	0	0	AA	CT	AG	CT	GG	CT	GT	GG	CT	CC
A0491	S298	A	01	2	2013-02-10		kept	00	5	748	2019-02-21	20182	215	38.6			7366					no	0	0	0	0	0	0	0	0	0	0	0	AA	CT	AG	CT	GG	CT	GT	GG	CT	CC
A0492	S191	A	01	2	2013-02-11		kept	00	4	711	2018-06-23	20181	350	47.4		11712	12195		577		419	no	0	0	0	0	0	0	0	0	0	0	0	GG	TT	AA	TT	AA	CC	TT	GG	CC	TT
A0492	S191	A	01	2	2013-02-11		kept	00	5	711	2019-07-29	20191	57	47.2			2697					no	0	0	0	0	0	0	0	0	0	0	0	GG	TT	AA	TT	AA	CC	TT	GG	CC	TT
A0493	S191	A	01	2	2013-02-14	2018-08-24	hoof/limbs	08	3	684	2017-05-17	20171	359	48.4	4134	10916	12114	144	415	133	365	yes	1	1	1	0	0	0	0	0	0	0	0	AG	TT	AA	CT	AG	CC	GT	GG	CT	TT
A0493	S191	A	01	2	2013-02-14	2018-08-24	hoof/limbs	08	3	684	2017-05-17	20171	359	48.4	4134	10916	12114	144	415	133	365	yes	1	1	2	0	0	0	0	0	0	0	0	AG	TT	AA	CT	AG	CC	GT	GG	CT	TT
A0493	S191	A	01	2	2013-02-14	2018-08-24	hoof/limbs	08	3	684	2017-05-17	20171	359	48.4	4134	10916	12114	144	415	133	365	yes	1	0	0	0	0	1	1	0	0	0	0	AG	TT	AA	CT	AG	CC	GT	GG	CT	TT
A0494	S271	A	01	2	2013-02-14	2018-12-14	udder disease	06	4	761	2018-03-12	20172	277	34.1		9346	9346		346		312	yes	1	0	0	0	0	1	1	0	0	0	0	AA	CC	GG	CT	AG	CC	GT	GG	CT	TT
A0494	S271	A	01	2	2013-02-14	2018-12-14	udder disease	06	3	761	2017-03-26	20162	320	44.5	4489	11038	11209	170	430	130	343	no	0	0	0	0	0	0	0	0	0	0	0	AA	CC	GG	CT	AG	CC	GT	GG	CT	TT
A0495	S271	A	01	2	2013-02-15		kept	00	5	666	2019-01-19	20182	248	45.6			10792					yes	1	0	0	1	1	0	0	0	0	0	0	AG	CT	AG	CC	AA	CT	GT	GG	CC	TT
A0495	S274	A	01	2	2013-02-15		kept	00	4	666	2017-09-29	20171	477	41.5	4294	11799	16412	172	476	131	381	no	0	0	0	0	0	0	0	0	0	0	0	AG	CT	AG	CC	AA	CT	GT	GG	CC	TT
A0496	S293	A	01	2	2013-02-18	2019-08-23	other diseases	05	4	794	2019-04-01	20182	144	49.4		7118	7118		251		229	yes	1	0	0	1	1	0	0	0	0	0	0	AA	CT	AG	CC	AA	CT	GT	GG	CC	TT
A0496	S293	A	01	2	2013-02-18	2019-08-23	other diseases	05	3	794	2018-03-10	20172	339	51.9		15825	16614		488		488	no	0	0	0	0	0	0	0	0	0	0	0	AA	CT	AG	CC	AA	CT	GT	GG	CC	TT
A0497	S300	A	01	2	2013-02-18	2018-03-29	udder disease	06	3	702	2017-02-08	20162	348	44.7	3846	9987	10481	190	473	119	339	no	0	0	0	0	0	0	0	0	0	0	0	AG	CT	AA	CT	AG	CT	GT	GG	CT	CT
A0498	S293	A	01	2	2013-02-19		kept	00	4	798	2018-08-30	20181	390	49.3		11699	13906		536		403	yes	1	0	0	0	0	1	1	0	0	0	0	AG	CT	AG	CC	AA	TT	GG	GG	CC	TT
A0498	S293	A	01	2	2013-02-19		kept	00	3	798	2017-10-01	20172	282	43.3	4368	10504	10504	209	494	136	364	no	0	0	0	0	0	0	0	0	0	0	0	AG	CT	AG	CC	AA	TT	GG	GG	CC	TT
A0499	S191	A	01	2	2013-02-20	2019-07-10	metabolism	10	3	741	2017-02-04	20162	493	44	4094	11488	15865	189	553	135	408	no	0	0	0	0	0	0	0	0	0	0	0	AG	TT	AA	CC	AG	CC	TT	GG	TT	CT
A0499	S191	A	01	2	2013-02-20	2019-07-10	metabolism	10	4	741	2018-07-27	20181	257	47.3		9346	9346		420		316	no	0	0	0	0	0	0	0	0	0	0	0	AG	TT	AA	CC	AG	CC	TT	GG	TT	CT
A0500	S137	A	01	2	2013-02-21	2018-12-28	udder disease	06	4	760	2018-06-11	20181	200	29.4			7426					yes	1	1	1	0	0	0	0	0	0	0	0	AG	CC	AG	TT	AG	CC	TT	GG	CT	CT
A0501	S431	A	01	2	2013-02-21		kept	00	3	716	2017-10-07	20172	276	30.1	2959	6746	6746	112	262	86	215	no	0	0	0	0	0	0	0	0	0	0	0	AA	TT	AA	CC	AA	TT	TT	AG	CT	TT
A0501	S431	A	01	2	2013-02-21		kept	00	4	716	2018-09-11	20181	378	31.1		9132	10085		339		290	no	0	0	0	0	0	0	0	0	0	0	0	AA	TT	AA	CC	AA	TT	TT	AG	CT	TT
A0502	S280	A	01	2	2013-02-23	2017-10-01	metabolism	10	3	783	2017-06-09	20171	114	42.7	3365	0	3417	141.9	0	93.7	0	no	0	0	0	0	0	0	0	0	0	0	0	AA	TT	AA	CT	AG	CT	GT	GG	CC	TT
A0503	S627	A	01	2	2013-03-01	2019-08-29	fertility	04	3	759	2018-03-16	20172	418	48		14271	17640		542		454	yes	1	1	3	0	0	0	0	0	0	0	0	AA	TT	AA	CC	AA	CT	GG	AG	CT	TT
A0503	S627	A	01	2	2013-03-01	2019-08-29	fertility	04	3	759	2018-03-16	20172	418	48		14271	17640		542		454	yes	1	1	2	0	0	0	0	0	0	0	0	AA	TT	AA	CC	AA	CT	GG	AG	CT	TT
A0503	S627	A	01	2	2013-03-01	2019-08-29	fertility	04	3	759	2018-03-16	20172	418	48		14271	17640		542		454	yes	1	1	1	0	0	0	0	0	0	0	0	AA	TT	AA	CC	AA	CT	GG	AG	CT	TT
A0504	S194	A	01	2	2013-05-05		kept	00	3	688	2018-03-05	20172	568	51.2		14469	23646		585		464	yes	1	1	1	0	0	0	0	0	0	0	0	AA	CT	AG	CC	AA	CT	GT	GG	CC	TT
A0505	S194	A	01	2	2013-05-05	2018-11-08	udder disease	06	3	987	2018-03-20	20172	233	40.6		9198	9198		359		281	no	0	0	0	0	0	0	0	0	0	0	0	AA	TT	AA	CT	AG	CT	GT	GG	CC	TT
A0506	S194	A	01	2	2013-05-12		kept	00	3	825	2017-07-09	20171	489	44.2	4981	12872	17684	208	556	160	445	no	0	0	0	0	0	0	0	0	0	0	0	AA	TT	AA	CC	AG	CT	GT	GG	CC	TT
A0506	S194	A	01	2	2013-05-12		kept	00	4	825	2018-12-29	20182	269	46.6			11571					no	0	0	0	0	0	0	0	0	0	0	0	AA	TT	AA	CC	AG	CT	GT	GG	CC	TT
A0507	S194	A	01	2	2013-06-22	2018-11-26	metabolism	10	2	895	2017-01-12	20162	544	46.1	4278	10736	14840	178	451	132	352	yes	1	1	1	0	0	0	0	0	0	0	0	AA	TT	AA	CC	AG	CT	TT	AG	CT	TT
A0507	S194	A	01	2	2013-06-22	2018-11-26	metabolism	10	3	895	2018-09-08	20181	79	51.8		4222	4222		180		113	no	0	0	0	0	0	0	0	0	0	0	0	AA	TT	AA	CC	AG	CT	TT	AG	CT	TT
A0508	S194	A	01	2	2013-06-25		kept	00	3	758	2017-12-07	20172	46	34.5			1587					no	0	0	0	0	0	0	0	0	0	0	0	AA	TT	AA	CC	AA	TT	GT	AA	TT	TT
A0509	S284	A	01	2	2013-02-25	2018-12-07	udder disease	06	2	785	2016-04-04	20161	553	40.3	4180	12172	18055	133.2	463	124.6	390.4	yes	1	1	1	0	0	0	0	0	0	0	0	AA	TT	AA	CC	AA	TT	TT	GG	CC	CT
A0509	S284	A	01	2	2013-02-25	2018-12-07	udder disease	06	3	785	2017-12-09	20172	363	44.5		12562	14119		509		405	yes	1	0	0	0	0	0	0	0	0	1	1	AA	TT	AA	CC	AA	TT	TT	GG	CC	CT
A0510	S264	A	01	2	2013-02-25		kept	00	4	799	2019-01-14	20182	253	50.1			10690					no	0	0	0	0	0	0	0	0	0	0	0	AG	CC	AG	CC	AA	TT	GT	GG	CC	TT
A0511	S293	A	01	2	2013-03-07		kept	00	3	690	2017-07-05	20171	278	36.6	4010	9171	9171	173	408	122	304	no	0	0	0	0	0	0	0	0	0	0	0	AG	CC	GG	CC	AG	CT	GT	GG	CC	CT
A0511	S293	A	01	2	2013-03-07		kept	00	4	690	2018-06-04	20181	432	42.3		11373	13847		499		403	no	0	0	0	0	0	0	0	0	0	0	0	AG	CC	GG	CC	AG	CT	GT	GG	CC	CT
A0512	S271	A	01	2	2013-03-07	2017-04-07	udder disease	06	2	782	2016-11-29	20162	129	55.9	5414	0	6414	179.7	0	156.1	0	yes	1	1	1	0	0	0	0	0	0	0	0	AA	CT	AG	CC	AG	CT	GT	GG	CC	TT
A0513	S298	A	01	2	2013-03-10		kept	00	3	729	2017-05-28	20171	148	36.4	3657	0	5519	117.1	0	93	0	no	0	0	0	0	0	0	0	0	0	0	0	AA	CT	AG	CC	AA	TT	GG	GG	CC	CT
A0514	S138	A	01	2	2013-03-10	2019-10-02	fertility	04	4	689	2018-10-22	20182	337	36.1		9792	10517		483		360	yes	1	1	1	0	0	0	0	0	0	0	0	AA	TT	AG	CC	AG	CT	GG	GG	CC	TT
A0514	S138	A	01	2	2013-03-10	2019-10-02	fertility	04	3	689	2017-05-31	20171	437	33.1	3030	8176	10262	148	411	99	312	no	0	0	0	0	0	0	0	0	0	0	0	AA	TT	AG	CC	AG	CT	GG	GG	CC	TT
A0515	S274	A	01	2	2013-03-11		kept	00	3	772	2017-05-21	20171	415	39.9	3809	9462	10991	166	446	120	334	no	0	0	0	0	0	0	0	0	0	0	0	AA	TT	AA	CT	AG	CC	GG	GG	CC	TT
A0515	S274	A	01	2	2013-03-11		kept	00	4	772	2018-08-17	20181	295	23.6		8042	8042		375		296	no	0	0	0	0	0	0	0	0	0	0	0	AA	TT	AA	CT	AG	CC	GG	GG	CC	TT
A0516	S266	A	01	2	2013-03-12		kept	00	3	910	2017-12-14	20172	299	45.2		10096	10096		442		334	no	0	0	0	0	0	0	0	0	0	0	0	AA	TT	AA	CT	AG	CT	GT	AG	CT	TT
A0516	S266	A	01	2	2013-03-12		kept	00	4	910	2018-11-27	20182	301	45.9			11306					no	0	0	0	0	0	0	0	0	0	0	0	AA	TT	AA	CT	AG	CT	GT	AG	CT	TT
A0517	S284	A	01	2	2013-03-13		kept	00	3	765	2017-10-11	20172	12	18.7	0	0	224	0	0	0	0	no	0	0	0	0	0	0	0	0	0	0	0	AA	CT	AG	CC	AA	CT	GT	GG	CC	TT
A0518	S284	A	01	2	2013-03-16		kept	00	2	957	2017-02-03	20162	430	45.1	4394	10713	12733	151	387	134	344	no	0	0	0	0	0	0	0	0	0	0	0	AA	CT	AG	CT	AG	CT	TT	AG	CC	TT
A0518	S284	A	01	2	2013-03-16		kept	00	3	957	2018-05-28	20181	484	47.2		11236	15441		388		371	no	0	0	0	0	0	0	0	0	0	0	0	AA	CT	AG	CT	AG	CT	TT	AG	CC	TT
A0519	S302	A	01	2	2013-03-17		kept	00	3	674	2016-12-09	20162	304	30.3	3089	8073	8073	121.2	286.1	86.2	241.7	no	0	0	0	0	0	0	0	0	0	0	0	AA	CT	AG	CC	AG	CC	GT	AG	CT	TT
A0519	S302	A	01	2	2013-03-17		kept	00	4	674	2017-11-28	20172	315	33.8		8040	8126		309		239	no	0	0	0	0	0	0	0	0	0	0	0	AA	CT	AG	CC	AG	CC	GT	AG	CT	TT
A0519	S302	A	01	2	2013-03-17		kept	00	5	674	2018-12-22	20182	276	37.3			8366					no	0	0	0	0	0	0	0	0	0	0	0	AA	CT	AG	CC	AG	CC	GT	AG	CT	TT
A0520	S301	A	01	2	2013-03-17	2019-04-18	hoof/limbs	08	5	675	2019-01-25	20182	83	42.4		2935	2935		113		85	yes	1	0	0	0	0	1	1	0	0	0	0	AG	CT	AG	CC	AA	CC	GG	AG	CC	TT
A0521	S284	A	01	2	2013-03-17	2019-05-24	udder disease	06	4	844	2018-08-12	20181	285	35.8		8196	8196		300		243	yes	1	1	1	0	0	0	0	0	0	0	0	AA	CT	AG	CC	AA	TT	GT	AG	CC	CT
A0521	S284	A	01	2	2013-03-17	2019-05-24	udder disease	06	3	844	2017-05-17	20171	391	41.5	4465	12331	14346	158	444	122	354	no	0	0	0	0	0	0	0	0	0	0	0	AA	CT	AG	CC	AA	TT	GT	AG	CC	CT
A0522	S429	A	01	2	2013-03-18		kept	00	2	799	2016-04-21	20161	810	42.8	3922	11362	23308	154	452	111	365	yes	1	0	0	0	0	1	1	0	0	0	0	AA	TT	AA	CC	AG	CT	TT	AG	CT	TT
A0523	S413	A	01	2	2013-03-19	2017-08-18	metabolism	10	3	786	2017-07-13	20171	36	11.1	0	0	400	0	0	0	0	no	0	0	0	0	0	0	0	0	0	0	0	AG	TT	AA	TT	GG	CC	GT	GG	CC	TT
A0524	S171	A	01	2	2013-03-19	2019-04-24	hoof/limbs	08	3	700	2017-04-16	20162	422	42.1	4611	12321	14970	184	480	151	413	yes	1	1	1	0	0	0	0	0	0	0	0	AA	TT	AA	CT	AA	CT	GG	GG	CC	CT
A0524	S171	A	01	2	2013-03-19	2019-04-24	hoof/limbs	08	4	700	2018-07-20	20181	278	33.4		9944	9944		346		318	no	0	0	0	0	0	0	0	0	0	0	0	AA	TT	AA	CT	AA	CT	GG	GG	CC	CT
A0525	S171	A	01	2	2013-03-19		kept	00	2	977	2016-12-02	20162	400	48.5	4801	13049	14543	181	495	157	452	no	0	0	0	0	0	0	0	0	0	0	0	AG	CT	AG	CC	AA	CT	TT	GG	CT	CT
A0525	S171	A	01	2	2013-03-19		kept	00	3	977	2018-01-06	20172	16	35.2			563					no	0	0	0	0	0	0	0	0	0	0	0	AG	CT	AG	CC	AA	CT	TT	GG	CT	CT
A0526	S455	A	01	2	2013-03-21		kept	00	2	665	2016-07-02	20161	405	48.7	4490	13092	15743	159.1	479.5	133.4	436.8	yes	1	1	1	0	0	0	0	0	0	0	0	AG	CC	AA	CC	AG	CT	GT	GG	CC	TT
A0526	S455	A	01	2	2013-03-21		kept	00	3	665	2017-09-08	20171	277	40.9	4548	10937	10937	174	435	144	374	yes	1	1	1	0	0	0	0	0	0	0	0	AG	CC	AA	CC	AG	CT	GT	GG	CC	TT
A0526	S456	A	01	2	2013-03-21		kept	00	4	665	2018-07-27	20181	316	53.7		13604	13947		499		466	yes	1	1	1	0	0	0	0	0	0	0	0	AG	CC	AA	CC	AG	CT	GT	GG	CC	TT
A0526	S456	A	01	2	2013-03-21		kept	00	4	665	2018-07-27	20181	316	53.7		13604	13947		499		466	yes	1	0	0	0	0	0	0	0	0	1	1	AG	CC	AA	CC	AG	CT	GT	GG	CC	TT
A0526	S457	A	01	2	2013-03-21		kept	00	4	665	2018-07-27	20181	316	53.7		13604	13947		499		466	yes	1	1	3	0	0	0	0	0	0	0	0	AG	CC	AA	CC	AG	CT	GT	GG	CC	TT
A0526	S457	A	01	2	2013-03-21		kept	00	4	665	2018-07-27	20181	316	53.7		13604	13947		499		466	yes	1	0	0	0	0	0	0	0	0	1	2	AG	CC	AA	CC	AG	CT	GT	GG	CC	TT
A0526	S458	A	01	2	2013-03-21		kept	00	4	665	2018-07-27	20181	316	53.7		13604	13947		499		466	yes	1	1	2	0	0	0	0	0	0	0	0	AG	CC	AA	CC	AG	CT	GT	GG	CC	TT
A0526	S459	A	01	2	2013-03-21		kept	00	5	665	2019-07-20	20191	66	39.4			2623					no	0	0	0	0	0	0	0	0	0	0	0	AG	CC	AA	CC	AG	CT	GT	GG	CC	TT
A0527	S171	A	01	2	2013-03-23	2019-06-06	other diseases	05	4	735	2019-01-10	20182	147	38.1		4507	4507		174		133	yes	1	1	1	0	0	0	0	0	0	0	0	AG	CT	AA	CC	AA	CC	GT	GG	CT	CC
A0527	S171	A	01	2	2013-03-23	2019-06-06	other diseases	05	4	735	2019-01-10	20182	147	38.1		4507	4507		174		133	yes	1	1	2	0	0	0	0	0	0	0	0	AG	CT	AA	CC	AA	CC	GT	GG	CT	CC
A0528	S173	A	01	2	2013-03-23		kept	00	2	750	2016-08-16	20161	419	38.6	4343	12790	16015	161.3	496.9	133.6	437.7	yes	1	0	0	0	0	1	1	0	0	0	0	AA	CC	AG	CC	AG	CT	GG	GG	CC	TT
A0528	S174	A	01	2	2013-03-23		kept	00	3	750	2017-12-10	20172	43	55.3			2378					yes	1	0	0	0	0	1	1	0	0	0	0	AA	CC	AG	CC	AG	CT	GG	GG	CC	TT
A0529	S617	A	01	2	2013-03-24		kept	00	3	751	2017-06-10	20171	275	43.7	4576	10181	10181	164	410	139	339	no	0	0	0	0	0	0	0	0	0	0	0	AG	TT	AA	CC	AG	CT	TT	GG	CT	CT
A0529	S617	A	01	2	2013-03-24		kept	00	4	751	2018-05-01	20181	372	34.2		11194	12449		439		406	no	0	0	0	0	0	0	0	0	0	0	0	AG	TT	AA	CC	AG	CT	TT	GG	CT	CT
A0529	S617	A	01	2	2013-03-24		kept	00	5	751	2019-06-28	20191	88	47.4			3984					no	0	0	0	0	0	0	0	0	0	0	0	AG	TT	AA	CC	AG	CT	TT	GG	CT	CT
A0530	S629	A	01	2	2013-03-25	2018-03-29	fertility	04	3	736	2017-03-23	20162	305	47.9	4657	11605	11605	182	480	144	399	no	0	0	0	0	0	0	0	0	0	0	0	AA	CT	AG	CC	AA	CT	TT	GG	CC	TT
A0531	S626	A	01	2	2013-03-28		kept	00	3	668	2017-01-23	20162	364	42.5	3904	10510	11899	156	435	144	390	yes	1	1	1	0	0	0	0	0	0	0	0	AA	TT	AA	CC	AG	TT	GG	GG	CC	TT
A0532	S176	A	01	2	2013-03-28	2018-09-05	hoof/limbs	08	3	712	2017-03-01	20162	345	50	4856	12309	13105	169	448	149	400	yes	1	0	0	0	0	1	2	0	0	0	0	AA	CT	AA	CT	GG	CT	GG	AG	CC	TT
A0532	S176	A	01	2	2013-03-28	2018-09-05	hoof/limbs	08	3	712	2017-03-01	20162	345	50	4856	12309	13105	169	448	149	400	yes	1	0	0	0	0	1	1	0	0	0	0	AA	CT	AA	CT	GG	CT	GG	AG	CC	TT
A0532	S183	A	01	2	2013-03-28	2018-09-05	hoof/limbs	08	4	712	2018-03-23	20172	166	53		7634	7634		250		218	no	0	0	0	0	0	0	0	0	0	0	0	AA	CT	AA	CT	GG	CT	GG	AG	CC	TT
A0533	S300	A	01	2	2013-03-31		kept	00	3	855	2017-09-10	20171	577	49.6	4533	12669	18487	203	500	128	404	yes	1	0	0	0	0	0	0	0	0	1	1	AG	TT	AG	CC	AA	CT	GG	GG	CC	TT
A0533	S300	A	01	2	2013-03-31		kept	00	3	855	2017-09-10	20171	577	49.6	4533	12669	18487	203	500	128	404	yes	1	0	0	0	0	1	1	0	0	0	0	AG	TT	AG	CC	AA	CT	GG	GG	CC	TT
A0533	S302	A	01	2	2013-03-31		kept	00	4	855	2019-05-31	20191	116	35.7			4674					no	0	0	0	0	0	0	0	0	0	0	0	AG	TT	AG	CC	AA	CT	GG	GG	CC	TT
A0534	S271	A	01	2	2013-04-04		kept	00	4	723	2018-05-04	20181	431	46.2		10522	12123		396		356	yes	1	1	2	0	0	0	0	0	0	0	0	AA	TT	AA	CC	AA	CC	GT	GG	CC	TT
A0534	S271	A	01	2	2013-04-04		kept	00	4	723	2018-05-04	20181	431	46.2		10522	12123		396		356	yes	1	1	1	0	0	0	0	0	0	0	0	AA	TT	AA	CC	AA	CC	GT	GG	CC	TT
A0534	S274	A	01	2	2013-04-04		kept	00	5	723	2019-09-10	20191	14	28.7			402					no	0	0	0	0	0	0	0	0	0	0	0	AA	TT	AA	CC	AA	CC	GT	GG	CC	TT
A0535	S171	A	01	2	2013-04-05	2017-05-12	udder disease	06	2	773	2016-05-09	20161	368	48.3	4721	12948	15114	154.3	496.7	129.6	410.7	yes	1	1	1	0	0	0	0	0	0	0	0	AA	TT	AA	CC	AG	CT	GT	AG	CT	TT
A0536	S178	A	01	2	2013-04-08		kept	00	3	704	2017-12-18	20172	35	45.7			1600					no	0	0	0	0	0	0	0	0	0	0	0	AG	CC	AG	CT	GG	CT	GT	GG	CC	TT
A0537	S284	A	01	2	2013-04-10	2019-10-30	other	09	2	1015	2017-09-30	20171	346	46	4856	14149	15179	188	487	140	438	yes	1	1	1	0	0	0	0	0	0	0	0	AG	TT	AG	CC	GG	CC	TT	AG	CT	TT
A0537	S284	A	01	2	2013-04-10	2019-10-30	other	09	3	1015	2018-12-05	20182	293	54			13674					no	0	0	0	0	0	0	0	0	0	0	0	AG	TT	AG	CC	GG	CC	TT	AG	CT	TT
A0538	S284	A	01	2	2013-04-10		kept	00	3	728	2017-09-03	20171	50	32.7	0	0	1604	0	0	0	0	no	0	0	0	0	0	0	0	0	0	0	0	AA	CC	GG	CC	GG	CT	GT	GG	CC	TT
A0539	S284	A	01	2	2013-04-11	2018-12-14	other	09	3	659	2017-01-02	20162	357	46.2	4930	12693	13518	202	481	145	384	no	0	0	0	0	0	0	0	0	0	0	0	AA	CT	AG	CC	AA	TT	GG	AG	CT	TT
A0539	S284	A	01	2	2013-04-11	2018-12-14	other	09	4	659	2018-02-01	20172	316	47		12023	12271		407		362	no	0	0	0	0	0	0	0	0	0	0	0	AA	CT	AG	CC	AA	TT	GG	AG	CT	TT
A0540	S302	A	01	2	2013-04-11		kept	00	4	707	2018-08-12	20181	363	41.6		13773	15243		458		438	no	0	0	0	0	0	0	0	0	0	0	0	AA	TT	AA	CC	AG	TT	GT	GG	CC	TT
A0541	S300	A	01	2	2013-04-14	2017-05-12	udder disease	06	2	773	2016-07-10	20161	306	32.3	3800	10448	10472	151.4	435.4	129.8	374.8	yes	1	0	0	0	0	0	0	1	1	0	0	AG	TT	AA	CC	AA	CT	TT	GG	CC	CT
A0542	S141	A	01	2	2013-04-19	2017-10-13	metabolism	10	3	753	2017-08-03	20171	42		0	0	134	0	0	0	0	no	0	0	0	0	0	0	0	0	0	0	0	GG	TT	AA	CT	AA	CT	GG	AG	CT	TT
A0543	S138	A	01	2	2013-04-21		kept	00	4	733	2018-10-11	20182	334	50		12139	12536		443		406	yes	1	1	1	0	0	0	0	0	0	0	0	AG	TT	AA	CC	AA	TT	TT	GG	CC	CT
A0544	S300	A	01	2	2013-04-21		kept	00	3	696	2017-09-05	20171	480	46.2	4512	13635	19210	209	581	129	427	yes	1	0	0	1	1	0	0	0	0	0	0	AG	TT	AA	CC	AA	CC	GT	GG	CC	TT
A0544	S300	A	01	2	2013-04-21		kept	00	4	696	2019-02-13	20182	223	50.5			9331					yes	1	1	1	0	0	0	0	0	0	0	0	AG	TT	AA	CC	AA	CC	GT	GG	CC	TT
A0545	S301	A	01	2	2013-04-21	2019-05-06	hoof/limbs	08	4	694	2018-04-15	20172	303	32.3		11361	11361		454		371	yes	1	0	0	1	1	0	0	0	0	0	0	GG	TT	AG	CC	AA	TT	GT	GG	CT	CT
A0545	S301	A	01	2	2013-04-21	2019-05-06	hoof/limbs	08	5	694	2019-04-06	20182	30	11.2		336	336		13		11	yes	1	1	1	0	0	0	0	0	0	0	0	GG	TT	AG	CC	AA	TT	GT	GG	CT	CT
A0546	S302	A	01	2	2013-04-25		kept	00	4	764	2018-09-20	20181	324	40.2		13206	13709		431		398	no	0	0	0	0	0	0	0	0	0	0	0	GG	CT	AA	CC	AA	CC	GT	AG	CT	TT
A0547	S300	A	01	2	2013-04-27		kept	00	3	659	2017-07-12	20171	335	42.8	4439	11858	12314	185	452	118	362	yes	1	0	0	0	0	1	1	0	0	0	0	AG	CT	AA	CC	AG	TT	TT	GG	CT	TT
A0547	S302	A	01	2	2013-04-27		kept	00	4	659	2018-07-01	20181	450	20		9881	13632		367		328	no	0	0	0	0	0	0	0	0	0	0	0	AG	CT	AA	CC	AG	TT	TT	GG	CT	TT
A0548	S305	A	01	2	2013-04-30	2018-12-14	udder disease	06	4	695	2018-07-24	20181	143	40.4		5632	5632		196		180	yes	1	1	1	0	0	0	0	0	0	0	0	AA	TT	AA	CC	AG	CT	GG	AG	CC	CT
A0548	S306	A	01	2	2013-04-30	2018-12-14	udder disease	06	4	695	2018-07-24	20181	143	40.4		5632	5632		196		180	yes	1	1	2	0	0	0	0	0	0	0	0	AA	TT	AA	CC	AG	CT	GG	AG	CC	CT
A0549	S293	A	01	2	2013-04-30		kept	00	4	751	2018-11-27	20182	287	50.8		11530	11530		486		374	no	0	0	0	0	0	0	0	0	0	0	0	AA	CC	GG	CC	AG	CT	TT	AG	CT	TT
A0550	S300	A	01	2	2013-05-01		kept	00	4	798	2018-08-09	20181	272	46.7		10450	10450		379		358	yes	1	1	1	0	0	0	0	0	0	0	0	AG	TT	AA	CC	AA	CT	TT	GG	CC	TT
A0550	S302	A	01	2	2013-05-01		kept	00	3	798	2017-09-01	20171	284	47.3	4623	9993	9993	186	402	140	326	no	0	0	0	0	0	0	0	0	0	0	0	AG	TT	AA	CC	AA	CT	TT	GG	CC	TT
A0550	S302	A	01	2	2013-05-01		kept	00	5	798	2019-07-07	20191	79	37.3			2873					no	0	0	0	0	0	0	0	0	0	0	0	AG	TT	AA	CC	AA	CT	TT	GG	CC	TT
A0551	S306	A	01	2	2013-05-01		kept	00	3	697	2017-05-11	20171	457	43.1	4255	10648	12699	142	401	131	370	yes	1	1	1	0	0	0	0	0	0	0	0	AG	CC	AA	CC	AG	TT	GT	GG	CC	CT
A0551	S306	A	01	2	2013-05-01		kept	00	4	697	2018-09-19	20181	293	36.1		9761	9761		407		343	yes	1	1	1	0	0	0	0	0	0	0	0	AG	CC	AA	CC	AG	TT	GT	GG	CC	CT
A0552	S306	A	01	2	2013-05-02		kept	00	2	936	2017-07-06	20171	492	23.5	2798	9263	14601	111	373	83	317	yes	1	0	0	0	0	0	0	1	1	0	0	AA	CC	AA	CC	GG	CT	GT	GG	CC	CT
A0552	S309	A	01	2	2013-05-02		kept	00	3	936	2019-01-09	20182	258	41.6			11063					no	0	0	0	0	0	0	0	0	0	0	0	AA	CC	AA	CC	GG	CT	GT	GG	CC	CT
A0553	S626	A	01	2	2013-05-04		kept	00	2	767	2016-11-04	20162	416	46.9	4743	12034	14315	194	488	150	419	yes	1	1	1	0	0	0	0	0	0	0	0	GG	TT	AA	CC	GG	CT	GT	GG	CT	TT
A0553	S626	A	01	2	2013-05-04		kept	00	2	767	2016-11-04	20162	416	46.9	4743	12034	14315	194	488	150	419	yes	1	1	2	0	0	0	0	0	0	0	0	GG	TT	AA	CC	GG	CT	GT	GG	CT	TT
A0553	S626	A	01	2	2013-05-04		kept	00	3	767	2018-02-08	20172	324	44.2		11356	11801		463		416	yes	1	1	1	0	0	0	0	0	0	0	0	GG	TT	AA	CC	GG	CT	GT	GG	CT	TT
A0554	S309	A	01	2	2013-05-05		kept	00	3	722	2017-07-21	20171	185	30.9	3290		6257	141		112		no	0	0	0	0	0	0	0	0	0	0	0	AG	TT	AA	CC	AG	TT	GT	AA	TT	CC
A0555	S271	A	01	2	2013-06-04		kept	00	3	657	2017-07-04	20171	111	41	4115	0	4495	172.2	0	117.2	0	yes	1	0	0	0	0	1	1	0	0	0	0	AG	TT	AA	CC	AA	TT	GT	AG	CT	TT
A0556	S171	A	01	2	2013-05-10		kept	00	3	746	2017-05-11	20171	165	34.1	3664	0	5714	151.1	0	108.4	0	no	0	0	0	0	0	0	0	0	0	0	0	GG	TT	AG	CC	AA	CT	TT	AG	CT	CT
A0557	S284	A	01	2	2013-05-11	2018-10-19	udder disease	06	2	722	2016-05-28	20161	499	40.3	3614	10808	15277	103.8	380.8	101.9	345.1	yes	1	0	0	0	0	1	1	0	0	0	0	AA	TT	AA	CC	AA	TT	GT	AG	CC	TT
A0557	S284	A	01	2	2013-05-11	2018-10-19	udder disease	06	3	722	2017-11-10	20172	274	48.4		10295	10295		405		313	no	0	0	0	0	0	0	0	0	0	0	0	AA	TT	AA	CC	AA	TT	GT	AG	CC	TT
A0558	S279	A	01	2	2013-05-11	2019-07-15	other	09	3	722	2017-06-06	20171	339	43	4104	10809	11557	128	415	115	365	no	0	0	0	0	0	0	0	0	0	0	0	AG	CT	AG	CT	AA	CT	GT	GG	CC	TT
A0559	S626	A	01	2	2013-05-12		kept	00	3	714	2017-06-22	20171	383	32.7	3421	8852	10009	133	394	120	344	no	0	0	0	0	0	0	0	0	0	0	0	AA	TT	AA	CC	AG	TT	GT	GG	TT	TT
A0559	S626	A	01	2	2013-05-12		kept	00	4	714	2018-09-11	20181	378	40.8		11723	13049		525		454	no	0	0	0	0	0	0	0	0	0	0	0	AA	TT	AA	CC	AG	TT	GT	GG	TT	TT
A0560	S617	A	01	2	2013-05-17		kept	00	4	749	2019-04-23	20182	154	43.1			6703					yes	1	1	1	0	0	0	0	0	0	0	0	GG	TT	AA	CC	GG	CT	GT	GG	CC	TT
A0561	S483	A	01	2	2013-05-17		kept	00	3	734	2017-05-26	20171	241	31.9	3511		7669	153		112		yes	1	0	0	0	0	1	1	0	0	0	0	AA	CC	AG	CC	AA	TT	TT	GG	CT	TT
A0562	S293	A	01	2	2013-05-17	2019-09-21	metabolism	10	2	710	2016-11-11	20162	273	39.2	4109	9931	9931	183	429.2	142.5	356.3	yes	1	0	0	1	1	0	0	0	0	0	0	AA	CT	GG	CC	AG	TT	GT	GG	CC	CT
A0562	S293	A	01	2	2013-05-17	2019-09-21	metabolism	10	3	710	2017-10-13	20172	393	41.3	4590	13579	15923	189	518	158	483	yes	1	0	0	0	0	1	1	0	0	0	0	AA	CT	GG	CC	AG	TT	GT	GG	CC	CT
A0562	S293	A	01	2	2013-05-17	2019-09-21	metabolism	10	4	710	2019-02-02	20182	231	42.6		11436	11436		443		381	no	0	0	0	0	0	0	0	0	0	0	0	AA	CT	GG	CC	AG	TT	GT	GG	CC	CT
A0563	S298	A	01	2	2013-05-19	2018-09-10	hoof/limbs	08	3	700	2017-03-25	20162	352	33.9	3532	9975	10308	111	328	116	342	yes	1	0	0	0	0	1	1	0	0	0	0	AG	CT	AG	CC	AG	CC	GT	AA	TT	TT
A0563	S298	A	01	2	2013-05-19	2018-09-10	hoof/limbs	08	4	700	2018-04-19	20172	144	44.7		6012	6012		188		173	no	0	0	0	0	0	0	0	0	0	0	0	AG	CT	AG	CC	AG	CC	GT	AA	TT	TT
A0564	S160	A	01	2	2013-05-20		kept	00	3	678	2017-02-19	20162	355	36.2	3725	10033	10858	161	431	132	380	no	0	0	0	0	0	0	0	0	0	0	0	AA	TT	AA	CT	AG	CT	GT	AG	TT	TT
A0564	S160	A	01	2	2013-05-20		kept	00	4	678	2018-03-25	20172	381	32.7		10655	12294		449		404	no	0	0	0	0	0	0	0	0	0	0	0	AA	TT	AA	CT	AG	CT	GT	AG	TT	TT
A0564	S160	A	01	2	2013-05-20		kept	00	5	678	2019-06-24	20191	92	40.5			3582					no	0	0	0	0	0	0	0	0	0	0	0	AA	TT	AA	CT	AG	CT	GT	AG	TT	TT
A0565	S284	A	01	2	2013-05-22	2019-10-30	metabolism	10	4	863	2018-09-09	20181	303	39.1		9943	9943		361		312	yes	1	0	0	1	1	0	0	0	0	0	0	AG	CC	GG	CT	AG	CT	GG	AG	CC	TT
A0565	S284	A	01	2	2013-05-22	2019-10-30	metabolism	10	3	863	2017-07-29	20171	346	46.7	4393	10541	10893	152	360	121	327	no	0	0	0	0	0	0	0	0	0	0	0	AG	CC	GG	CT	AG	CT	GG	AG	CC	TT
A0565	S284	A	01	2	2013-05-22	2019-10-30	metabolism	10	5	863	2019-09-16	20191	8	20.3			162					no	0	0	0	0	0	0	0	0	0	0	0	AG	CC	GG	CT	AG	CT	GG	AG	CC	TT
A0566	S284	A	01	2	2013-05-27		kept	00	4	729	2018-08-10	20181	410	36		10998	14037		425		387	yes	1	0	0	0	0	0	0	1	1	0	0	AA	CT	AG	CC	GG	CT	GT	GG	CC	TT
A0566	S284	A	01	2	2013-05-27		kept	00	3	729	2017-07-20	20171	327	31.9	3342	8641	8988	134	368	111	317	no	0	0	0	0	0	0	0	0	0	0	0	AA	CT	AG	CC	GG	CT	GT	GG	CC	TT
A0567	S171	A	01	2	2013-05-28	2019-03-22	udder disease	06	4	805	2018-08-15	20181	219	26.2		8790	8790		335		296	yes	1	0	0	0	0	0	0	0	0	1	2	AA	CC	AG	CC	AA	TT	GT	AG	CT	TT
A0567	S171	A	01	2	2013-05-28	2019-03-22	udder disease	06	4	805	2018-08-15	20181	219	26.2		8790	8790		335		296	yes	1	0	0	0	0	0	0	0	0	1	1	AA	CC	AG	CC	AA	TT	GT	AG	CT	TT
A0567	S176	A	01	2	2013-05-28	2019-03-22	udder disease	06	3	805	2017-09-02	20171	283	48.3	4827	11185	11185	172	437	138	346	no	0	0	0	0	0	0	0	0	0	0	0	AA	CC	AG	CC	AA	TT	GT	AG	CT	TT
A0568	S312	A	01	2	2013-05-28	2018-10-30	udder disease	06	3	701	2017-05-22	20171	354	43.3	4634	10841	11343	164	416	137	355	yes	1	0	0	0	0	0	0	0	0	1	1	AG	CT	AA	CC	AG	CT	GT	GG	CC	CT
A0568	S313	A	01	2	2013-05-28	2018-10-30	udder disease	06	4	701	2018-07-01	20181	121	35.4		4252	4252		156		132	no	0	0	0	0	0	0	0	0	0	0	0	AG	CT	AA	CC	AG	CT	GT	GG	CC	CT
A0569	S284	A	01	2	2013-05-30	2019-02-14	udder disease	06	2	830	2016-08-14	20161	302	37.6	3838	10350	10350	142.4	406	119.5	342.8	yes	1	1	1	0	0	0	0	0	0	0	0	AA	CT	AG	CC	AG	TT	GG	GG	CC	TT
A0569	S284	A	01	2	2013-05-30	2019-02-14	udder disease	06	3	830	2017-08-04	20171	340	39.5	3975	9773	10353	151	360	123	337	yes	1	1	3	0	0	0	0	0	0	0	0	AA	CT	AG	CC	AG	TT	GG	GG	CC	TT
A0569	S284	A	01	2	2013-05-30	2019-02-14	udder disease	06	3	830	2017-08-04	20171	340	39.5	3975	9773	10353	151	360	123	337	yes	1	1	2	0	0	0	0	0	0	0	0	AA	CT	AG	CC	AG	TT	GG	GG	CC	TT
A0569	S284	A	01	2	2013-05-30	2019-02-14	udder disease	06	3	830	2017-08-04	20171	340	39.5	3975	9773	10353	151	360	123	337	yes	1	1	1	0	0	0	0	0	0	0	0	AA	CT	AG	CC	AG	TT	GG	GG	CC	TT
A0569	S284	A	01	2	2013-05-30	2019-02-14	udder disease	06	4	830	2018-09-06	20181	161	40.8		4258	4258		167		146	yes	2	1	2	1	1	0	0	0	0	0	0	AA	CT	AG	CC	AG	TT	GG	GG	CC	TT
A0569	S284	A	01	2	2013-05-30	2019-02-14	udder disease	06	4	830	2018-09-06	20181	161	40.8		4258	4258		167		146	yes	1	1	1	0	0	0	0	0	0	0	0	AA	CT	AG	CC	AG	TT	GG	GG	CC	TT
A0569	S284	A	01	2	2013-05-30	2019-02-14	udder disease	06	4	830	2018-09-06	20181	161	40.8		4258	4258		167		146	yes	1	0	0	0	0	0	0	0	0	1	1	AA	CT	AG	CC	AG	TT	GG	GG	CC	TT
A0570	S629	A	01	2	2013-05-31	2019-10-05	metabolism	10	3	790	2017-09-17	20171	556	40.2	4251	12061	16990	191	509	136	422	no	0	0	0	0	0	0	0	0	0	0	0	AA	TT	AA	CC	AG	CC	TT	AG	CT	CT
A0570	S629	A	01	2	2013-05-31	2019-10-05	metabolism	10	4	790	2019-09-16	20191	8	16.9			135					no	0	0	0	0	0	0	0	0	0	0	0	AA	TT	AA	CC	AG	CC	TT	AG	CT	CT
A0571	S284	A	01	2	2013-05-31	2017-08-25	hoof/limbs	08	3	662	2017-02-09	20162	197	23	3159	0	6323	118.3	0	104	0	no	0	0	0	0	0	0	0	0	0	0	0	AA	CT	AG	CC	AA	TT	TT	GG	CC	TT
A0572	S274	A	01	2	2013-05-31		kept	00	3	776	2017-07-23	20171	324	44.4	4209	10986	11429	141	396	112	328	no	0	0	0	0	0	0	0	0	0	0	0	AA	CT	AG	CT	AG	CT	GT	GG	CC	TT
A0572	S274	A	01	2	2013-05-31		kept	00	5	776	2019-08-24	20191	31	28.4			880					no	0	0	0	0	0	0	0	0	0	0	0	AA	CT	AG	CT	AG	CT	GT	GG	CC	TT
A0573	S271	A	01	2	2013-05-31		kept	00	3	664	2016-12-26	20162	287	37.2	3539	7721	7721	167.3	357.6	121.5	280.7	yes	1	0	0	0	0	1	1	0	0	0	0	AA	CT	AG	CC	AA	CT	GT	GG	CC	TT
A0573	S274	A	01	2	2013-05-31		kept	00	4	664	2017-12-14	20172	331	37.7		9462	9680		413		340	no	0	0	0	0	0	0	0	0	0	0	0	AA	CT	AG	CC	AA	CT	GT	GG	CC	TT
A0573	S275	A	01	2	2013-05-31		kept	00	5	664	2019-02-21	20182	215	44.8			8318					no	0	0	0	0	0	0	0	0	0	0	0	AA	CT	AG	CC	AA	CT	GT	GG	CC	TT
A0574	S284	A	01	2	2013-06-06		kept	00	2	773	2016-09-15	20161	330	39.6	3535	9291	9841	141.9	383	106.3	296.3	yes	1	1	1	0	0	0	0	0	0	0	0	AA	TT	AA	CC	AG	CT	TT	GG	CT	CT
A0574	S284	A	01	2	2013-06-06		kept	00	3	773	2017-10-13	20172	361	36.9	3644	9872	10661	143	397	116	319	yes	1	0	0	0	0	0	0	0	0	1	1	AA	TT	AA	CC	AG	CT	TT	GG	CT	CT
A0574	S284	A	01	2	2013-06-06		kept	00	4	773	2018-12-09	20182	289	38.9			9844					yes	1	0	0	1	1	0	0	0	0	0	0	AA	TT	AA	CC	AG	CT	TT	GG	CT	CT
A0574	S284	A	01	2	2013-06-06		kept	00	4	773	2018-12-09	20182	289	38.9			9844					yes	1	0	0	0	0	1	1	0	0	0	0	AA	TT	AA	CC	AG	CT	TT	GG	CT	CT
A0575	S304	A	01	2	2013-06-06	2018-12-21	metabolism	10	3	791	2018-10-31	20182	51	35.2		1795	1795		81		50	no	0	0	0	0	0	0	0	0	0	0	0	AG	CT	AG	CC	AA	TT	TT	GG	CT	CT
A0576	S271	A	01	2	2013-06-08		kept	00	2	772	2016-08-27	20161	349	32.2	3332	9774	10638	119.9	351.8	100.2	312	yes	1	1	1	0	0	0	0	0	0	0	0	AG	CC	GG	CT	AG	CC	GT	GG	CC	TT
A0577	S284	A	01	2	2013-06-13		kept	00	3	693	2017-05-20	20171	324	36.4	4048	11458	11988	145	410	119	355	yes	1	0	0	0	0	0	0	1	1	0	0	AA	CT	AG	CC	GG	CT	TT	GG	CC	TT
A0577	S284	A	01	2	2013-06-13		kept	00	3	693	2017-05-20	20171	324	36.4	4048	11458	11988	145	410	119	355	yes	1	0	0	0	0	0	0	1	3	0	0	AA	CT	AG	CC	GG	CT	TT	GG	CC	TT
A0577	S284	A	01	2	2013-06-13		kept	00	3	693	2017-05-20	20171	324	36.4	4048	11458	11988	145	410	119	355	yes	1	0	0	0	0	0	0	1	4	0	0	AA	CT	AG	CC	GG	CT	TT	GG	CC	TT
A0577	S284	A	01	2	2013-06-13		kept	00	3	693	2017-05-20	20171	324	36.4	4048	11458	11988	145	410	119	355	yes	1	0	0	0	0	0	0	1	2	0	0	AA	CT	AG	CC	GG	CT	TT	GG	CC	TT
A0578	S284	A	01	2	2013-06-17		kept	00	3	670	2017-03-26	20162	320	49.5	4593	11229	11478	163	410	135	362	no	0	0	0	0	0	0	0	0	0	0	0	AG	TT	AA	CC	AG	CT	GG	GG	CC	CT
A0578	S284	A	01	2	2013-06-17		kept	00	4	670	2018-04-01	20172	317	23.8		10198	10304		394		335	no	0	0	0	0	0	0	0	0	0	0	0	AG	TT	AA	CC	AG	CT	GG	GG	CC	CT
A0578	S284	A	01	2	2013-06-17		kept	00	5	670	2019-03-29	20182	179	44.3			8480					no	0	0	0	0	0	0	0	0	0	0	0	AG	TT	AA	CC	AG	CT	GG	GG	CC	CT
A0579	S302	A	01	2	2013-06-15	2019-09-13	fertility	04	3	694	2018-05-19	20181	482	35.4		12060	16550		465		405	yes	1	1	1	0	0	0	0	0	0	0	0	AA	TT	AA	CC	AA	CT	GG	GG	CC	TT
A0579	S302	A	01	2	2013-06-15	2019-09-13	fertility	04	3	694	2018-05-19	20181	482	35.4		12060	16550		465		405	yes	1	1	2	0	0	0	0	0	0	0	0	AA	TT	AA	CC	AA	CT	GG	GG	CC	TT
A0580	S288	A	01	2	2013-06-15		kept	00	3	643	2017-07-13	20171	334	34.4	3704	8960	9296	150	355	115	304	no	0	0	0	0	0	0	0	0	0	0	0	AG	TT	AG	CT	AA	CT	TT	AG	CT	TT
A0580	S288	A	01	2	2013-06-15		kept	00	4	643	2018-07-24	20181	319	30.5		7574	7620		341		261	no	0	0	0	0	0	0	0	0	0	0	0	AG	TT	AG	CT	AA	CT	TT	AG	CT	TT
A0580	S288	A	01	2	2013-06-15		kept	00	5	643	2019-08-30	20191	25	30.1			753					no	0	0	0	0	0	0	0	0	0	0	0	AG	TT	AG	CT	AA	CT	TT	AG	CT	TT
A0581	S301	A	01	2	2013-06-17	2019-10-14	metabolism	10	3	694	2017-08-12	20171	369	47.4	4402	11561	13348	174	477	136	393	yes	1	0	0	0	0	0	0	0	0	1	1	AG	TT	AA	CC	AA	CT	TT	GG	CC	CT
A0582	S617	A	01	2	2013-06-19	2018-09-05	udder disease	06	3	672	2017-09-16	20171	297	31.4	4204	10803	10803	162	396	131	359	no	0	0	0	0	0	0	0	0	0	0	0	AA	CT	AA	CC	GG	CT	TT	GG	CT	TT
A0583	S284	A	01	2	2013-06-19	2017-10-12	metabolism	10	3	804	2017-09-11	20171	31	14.1	0	0	437	0	0	0	0	no	0	0	0	0	0	0	0	0	0	0	0	AG	TT	AA	CC	AG	CT	GT	GG	CC	CT
A0584	S286	A	01	2	2013-06-20		kept	00	3	699	2017-06-28	20171	349	43.4	4326	10082	10671	192	497	138	384	yes	1	0	0	1	1	0	0	0	0	0	0	AA	CT	AG	CC	AA	TT	GT	GG	CC	TT
A0584	S286	A	01	2	2013-06-20		kept	00	3	699	2017-06-28	20171	349	43.4	4326	10082	10671	192	497	138	384	yes	1	0	0	0	0	1	1	0	0	0	0	AA	CT	AG	CC	AA	TT	GT	GG	CC	TT
A0584	S286	A	01	2	2013-06-20		kept	00	4	699	2018-08-06	20181	306	24.3		7057	7067		401		272	yes	1	1	1	0	0	0	0	0	0	0	0	AA	CT	AG	CC	AA	TT	GT	GG	CC	TT
A0584	S288	A	01	2	2013-06-20		kept	00	5	699	2019-09-03	20191	21	18.5			389					no	0	0	0	0	0	0	0	0	0	0	0	AA	CT	AG	CC	AA	TT	GT	GG	CC	TT
A0585	S300	A	01	2	2013-06-22		kept	00	2	707	2016-07-20	20161	418	47.4	4670	12976	16485	187.8	541.5	144	443.7	yes	1	1	1	0	0	0	0	0	0	0	0	AG	TT	AA	CC	AA	CT	GT	GG	CC	TT
A0586	S284	A	01	2	2013-06-22	2018-04-06	metabolism	10	2	758	2016-12-07	20162	357	47.2	4484	11513	11769	182	480	133	364	no	0	0	0	0	0	0	0	0	0	0	0	AA	CT	AG	CC	AG	CT	GT	AG	CC	TT
A0587	S284	A	01	2	2013-06-23		kept	00	3	702	2017-09-20	20171	325	40.3	4000	10872	11362	170	434	130	384	no	0	0	0	0	0	0	0	0	0	0	0	AA	CT	AG	CC	AA	CT	TT	GG	CC	TT
A0587	S284	A	01	2	2013-06-23		kept	00	4	702	2018-10-05	20182	354	44.5		12497	14153		498		429	no	0	0	0	0	0	0	0	0	0	0	0	AA	CT	AG	CC	AA	CT	TT	GG	CC	TT
A0588	S293	A	01	2	2013-06-23		kept	00	4	925	2018-10-17	20182	297	35.2		8052	8052		381		287	yes	1	1	1	0	0	0	0	0	0	0	0	AA	CT	AG	CC	AA	CT	TT	GG	CT	TT
A0588	S293	A	01	2	2013-06-23		kept	00	2	925	2016-12-15	20162	298	40.3	3762	8621	8621	160.2	386.1	126.9	303.7	no	0	0	0	0	0	0	0	0	0	0	0	AA	CT	AG	CC	AA	CT	TT	GG	CT	TT
A0588	S293	A	01	2	2013-06-23		kept	00	3	925	2017-11-17	20172	298	27.3		7821	7821		354		278	no	0	0	0	0	0	0	0	0	0	0	0	AA	CT	AG	CC	AA	CT	TT	GG	CT	TT
A0589	S288	A	01	2	2013-06-25		kept	00	3	712	2017-10-24	20172	382	40.4		10919	12321		437		365	no	0	0	0	0	0	0	0	0	0	0	0	AG	CT	AG	CC	GG	CT	GT	AG	CT	TT
A0589	S288	A	01	2	2013-06-25		kept	00	4	712	2019-01-04	20182	263	48.2			10447					no	0	0	0	0	0	0	0	0	0	0	0	AG	CT	AG	CC	GG	CT	GT	AG	CT	TT
A0590	S318	A	01	2	2013-06-28		kept	00	3	761	2017-08-22	20171	62	33.9	0	0	2555	0	0	0	0	no	0	0	0	0	0	0	0	0	0	0	0	AA	CC	GG	CC	AA	TT	GT	GG	CT	TT
A0591	S318	A	01	2	2013-06-29		kept	00	3	758	2017-10-01	20172	314	38.7	4035	9464	9559	166	395	123	309	no	0	0	0	0	0	0	0	0	0	0	0	AA	CT	AG	CC	AA	TT	GT	GG	CT	TT
A0591	S318	A	01	2	2013-06-29		kept	00	4	758	2018-09-19	20181	325	28.3		9761	10187		416		329	no	0	0	0	0	0	0	0	0	0	0	0	AA	CT	AG	CC	AA	TT	GT	GG	CT	TT
A0592	S284	A	01	2	2013-06-29		kept	00	3	826	2018-03-13	20172	452	39.7		12718	16021		402		389	yes	1	1	2	0	0	0	0	0	0	0	0	AG	CT	AG	CC	AA	TT	GG	GG	CC	TT
A0592	S284	A	01	2	2013-06-29		kept	00	3	826	2018-03-13	20172	452	39.7		12718	16021		402		389	yes	1	0	0	1	1	0	0	0	0	0	0	AG	CT	AG	CC	AA	TT	GG	GG	CC	TT
A0592	S284	A	01	2	2013-06-29		kept	00	3	826	2018-03-13	20172	452	39.7		12718	16021		402		389	yes	1	1	1	0	0	0	0	0	0	0	0	AG	CT	AG	CC	AA	TT	GG	GG	CC	TT
A0592	S284	A	01	2	2013-06-29		kept	00	3	826	2018-03-13	20172	452	39.7		12718	16021		402		389	yes	1	1	4	0	0	0	0	0	0	0	0	AG	CT	AG	CC	AA	TT	GG	GG	CC	TT
A0592	S284	A	01	2	2013-06-29		kept	00	3	826	2018-03-13	20172	452	39.7		12718	16021		402		389	yes	1	1	3	0	0	0	0	0	0	0	0	AG	CT	AG	CC	AA	TT	GG	GG	CC	TT
A0592	S284	A	01	2	2013-06-29		kept	00	2	826	2016-12-09	20162	427	57	5534	14587	17080	172	451	162	457	no	0	0	0	0	0	0	0	0	0	0	0	AG	CT	AG	CC	AA	TT	GG	GG	CC	TT
A0592	S284	A	01	2	2013-06-29		kept	00	4	826	2019-08-02	20191	53	43.3			2359					no	0	0	0	0	0	0	0	0	0	0	0	AG	CT	AG	CC	AA	TT	GG	GG	CC	TT
A0593	S289	A	01	2	2013-06-29	2018-09-07	hoof/limbs	08	3	686	2017-09-07	20171	278	34.4	3488	8085	8085	135	369	120	300	no	0	0	0	0	0	0	0	0	0	0	0	AA	TT	AA	CC	GG	CT	GT	AG	CT	TT
A0593	S289	A	01	2	2013-06-29	2018-09-07	hoof/limbs	08	4	686	2018-08-04	20181	34	22.8		775	775		29		23	no	0	0	0	0	0	0	0	0	0	0	0	AA	TT	AA	CC	GG	CT	GT	AG	CT	TT
A0594	S318	A	01	2	2013-06-30		kept	00	4	706	2019-02-18	20182	218	49.6			10775					no	0	0	0	0	0	0	0	0	0	0	0	AA	CT	AA	CC	AG	TT	GT	GG	CC	CT
A0595	S108	A	01	2	2013-06-30		kept	00	3	723	2017-11-02	20172	81	12.7			900					no	0	0	0	0	0	0	0	0	0	0	0	AG	CT	AG	CC	AA	CT	TT	AG	CT	TT
A0596	S138	A	01	2	2013-07-01		kept	00	2	811	2016-11-05	20162	310	37.6	3954	10309	10394	160.6	443.2	128.9	361.7	yes	1	0	0	0	0	0	0	0	0	1	1	AG	CT	AA	CC	GG	CC	GT	GG	CC	TT
A0597	S289	A	01	2	2013-07-02	2017-10-12	metabolism	10	3	729	2017-09-19	20171	23	16	0	0	368	0	0	0	0	no	0	0	0	0	0	0	0	0	0	0	0	AA	CT	AG	CC	AA	TT	GG	AG	CT	TT
A0598	S271	A	01	2	2013-07-02	2018-12-07	udder disease	06	3	754	2017-09-16	20171	360	33.7	3649	10410	11424	164	457	113	368	no	0	0	0	0	0	0	0	0	0	0	0	AG	CT	AG	CT	AG	CC	GG	GG	CC	TT
A0598	S271	A	01	2	2013-07-02	2018-12-07	udder disease	06	4	754	2018-11-16	20182	21	43.1		905	905		41		32	no	0	0	0	0	0	0	0	0	0	0	0	AG	CT	AG	CT	AG	CC	GG	GG	CC	TT
A0599	S288	A	01	2	2013-07-03	2018-12-14	udder disease	06	3	735	2017-09-09	20171	395	21.2	3715	9637	11378	140	373	120	322	no	0	0	0	0	0	0	0	0	0	0	0	AA	CC	AG	CC	AG	CT	GT	AG	CT	TT
A0600	S160	A	01	2	2013-07-05		kept	00	2	706	2016-07-18	20161	357	29.6	3393	10401	11487	133.9	420.2	116.1	377.9	yes	1	1	1	0	0	0	0	0	0	0	0	AA	CT	AG	CC	AG	TT	GG	AG	CT	TT
A0600	S160	A	01	2	2013-07-05		kept	00	3	706	2017-08-20	20171	356	33	3887	10220	10997	148	408	123	359	yes	1	1	1	0	0	0	0	0	0	0	0	AA	CT	AG	CC	AG	TT	GG	AG	CT	TT
A0600	S160	A	01	2	2013-07-05		kept	00	4	706	2018-10-05	20182	340	40		10254	10745		412		370	no	0	0	0	0	0	0	0	0	0	0	0	AA	CT	AG	CC	AG	TT	GG	AG	CT	TT
A0601	S302	A	01	2	2013-07-06		kept	00	3	699	2018-01-08	20172	355	49.8		15498	17520		518		486	no	0	0	0	0	0	0	0	0	0	0	0	AG	TT	AA	CC	AA	CT	GT	GG	CC	TT
A0601	S302	A	01	2	2013-07-06		kept	00	4	699	2019-04-16	20182	161	50.8			7837					no	0	0	0	0	0	0	0	0	0	0	0	AG	TT	AA	CC	AA	CT	GT	GG	CC	TT
A0602	S288	A	01	2	2013-07-06		kept	00	3	763	2018-01-24	20172	412	47.9		12573	15219		479		426	no	0	0	0	0	0	0	0	0	0	0	0	AA	TT	AA	CC	AG	CC	GT	AG	CT	TT
A0602	S289	A	01	2	2013-07-06		kept	00	4	763	2019-05-26	20191	121	46.6			5767					no	0	0	0	0	0	0	0	0	0	0	0	AA	TT	AA	CC	AG	CC	GT	AG	CT	TT
A0603	S302	A	01	2	2013-07-06		kept	00	2	881	2017-01-04	20162	355	36.6	4104	12708	13920	169	489	124	406	no	0	0	0	0	0	0	0	0	0	0	0	AG	TT	AA	CC	AA	CC	GT	GG	CC	TT
A0604	S318	A	01	2	2013-07-06	2017-04-18	hoof/limbs	08	2	705	2017-01-07	20162	101	40.5	3831	0	3866	192.9	0	135.3	0	no	0	0	0	0	0	0	0	0	0	0	0	AA	CT	AA	CT	AG	CT	GG	GG	CC	TT
A0605	S318	A	01	2	2013-07-07	2019-09-04	hoof/limbs	08	3	760	2017-12-03	20172	640	50.7		14626	24246		563		485	no	0	0	0	0	0	0	0	0	0	0	0	AG	CT	AG	CC	AG	CT	GG	GG	CT	TT
A0606	S300	A	01	2	2013-07-09		kept	00	3	670	2017-05-18	20171	281	38.4	4557	10150	10150	180	389	130	313	yes	1	1	1	0	0	0	0	0	0	0	0	GG	CT	AG	CC	AA	TT	GT	GG	CC	CT
A0606	S300	A	01	2	2013-07-09		kept	00	3	670	2017-05-18	20171	281	38.4	4557	10150	10150	180	389	130	313	yes	1	0	0	0	0	0	0	0	0	1	1	GG	CT	AG	CC	AA	TT	GT	GG	CC	CT
A0606	S300	A	01	2	2013-07-09		kept	00	4	670	2018-04-19	20172	254	46.3		10954	10954		386		338	yes	1	0	0	0	0	1	1	0	0	0	0	GG	CT	AG	CC	AA	TT	GT	GG	CC	CT
A0606	S300	A	01	2	2013-07-09		kept	00	4	670	2018-04-19	20172	254	46.3		10954	10954		386		338	yes	1	1	1	0	0	0	0	0	0	0	0	GG	CT	AG	CC	AA	TT	GT	GG	CC	CT
A0606	S300	A	01	2	2013-07-09		kept	00	5	670	2019-04-01	20182	176	47.6			8054					yes	1	1	1	0	0	0	0	0	0	0	0	GG	CT	AG	CC	AA	TT	GT	GG	CC	CT
A0607	S318	A	01	2	2013-07-09	2018-12-21	udder disease	06	3	742	2017-08-22	20171	354	39.2	4452	10312	11094	150	373	138	361	yes	1	1	1	0	0	0	0	0	0	0	0	AG	TT	AA	CC	AA	CT	GG	GG	CC	TT
A0608	S289	A	01	2	2013-07-12		kept	00	3	799	2017-11-22	20172	402	43.1		10876	12671		472		404	no	0	0	0	0	0	0	0	0	0	0	0	AA	CT	AG	CT	AG	CT	GG	GG	CC	TT
A0608	S289	A	01	2	2013-07-12		kept	00	4	799	2019-02-07	20182	229	27.3			7368					no	0	0	0	0	0	0	0	0	0	0	0	AA	CT	AG	CT	AG	CT	GG	GG	CC	TT
A0609	S286	A	01	2	2013-07-12		kept	00	2	941	2017-03-24	20162	213	46.3	4445	0	7973	177.2	0	139.6	0	yes	1	1	1	0	0	0	0	0	0	0	0	AG	CT	AG	CC	AG	CT	GT	AG	TT	TT
A0609	S286	A	01	2	2013-07-12		kept	00	2	941	2017-03-24	20162	213	46.3	4445	0	7973	177.2	0	139.6	0	yes	1	1	2	0	0	0	0	0	0	0	0	AG	CT	AG	CC	AG	CT	GT	AG	TT	TT
A0610	S171	A	01	2	2013-07-12	2019-05-03	udder disease	06	4	677	2018-10-17	20182	198	47		7734	7734		322		256	yes	1	1	1	0	0	0	0	0	0	0	0	AG	CT	AA	CT	AG	CT	GG	AG	TT	TT
A0611	S318	A	01	2	2013-07-13		kept	00	3	672	2017-09-28	20171	408	41	4054	11233	13848	150	430	133	405	yes	2	0	0	0	0	1	1	0	0	1	1	AA	CT	AA	CC	AG	CT	GT	GG	CC	TT
A0611	S318	A	01	2	2013-07-13		kept	00	3	672	2017-09-28	20171	408	41	4054	11233	13848	150	430	133	405	yes	1	1	1	0	0	0	0	0	0	0	0	AA	CT	AA	CC	AG	CT	GT	GG	CC	TT
A0611	S318	A	01	2	2013-07-13		kept	00	4	672	2018-12-30	20182	268	48.1			10729					yes	1	0	0	1	1	0	0	0	0	0	0	AA	CT	AA	CC	AG	CT	GT	GG	CC	TT
A0611	S318	A	01	2	2013-07-13		kept	00	4	672	2018-12-30	20182	268	48.1			10729					yes	1	0	0	0	0	1	1	0	0	0	0	AA	CT	AA	CC	AG	CT	GT	GG	CC	TT
A0611	S318	A	01	2	2013-07-13		kept	00	4	672	2018-12-30	20182	268	48.1			10729					yes	1	1	1	0	0	0	0	0	0	0	0	AA	CT	AA	CC	AG	CT	GT	GG	CC	TT
A0612	S275	A	01	2	2013-07-14		kept	00	3	705	2017-11-02	20172	422	27.3		7486	9361		350		295	no	0	0	0	0	0	0	0	0	0	0	0	AA	TT	AA	CC	AA	CT	GG	GG	CC	CT
A0612	S275	A	01	2	2013-07-14		kept	00	4	705	2019-02-24	20182	212	39.1			7536					no	0	0	0	0	0	0	0	0	0	0	0	AA	TT	AA	CC	AA	CT	GG	GG	CC	CT
A0613	S284	A	01	2	2013-07-14		kept	00	2	1191	2017-10-02	20172	313	34.2	3651	9849	10020	166	416	109	334	yes	1	1	1	0	0	0	0	0	0	0	0	AG	CT	AG	CC	AA	CT	TT	GG	CC	TT
A0614	S171	A	01	2	2013-07-15	2018-08-31	udder disease	06	3	719	2017-11-12	20172	292	39		10834	10834		472		348	yes	1	1	1	0	0	0	0	0	0	0	0	AG	CC	AG	CC	AA	CT	GT	GG	CT	TT
A0615	S241	A	01	2	2013-07-15		kept	00	3	655	2017-07-18	20171	357	40.2	3987	10578	11289	171	438	117	353	no	0	0	0	0	0	0	0	0	0	0	0	AA	CT	AA	CT	AG	CT	GT	GG	CC	TT
A0615	S242	A	01	2	2013-07-15		kept	00	4	655	2018-08-18	20181	294	47		9442	9442		378		325	no	0	0	0	0	0	0	0	0	0	0	0	AA	CT	AA	CT	AG	CT	GT	GG	CC	TT
A0615	S242	A	01	2	2013-07-15		kept	00	5	655	2019-07-20	20191	66	36.7			2513					no	0	0	0	0	0	0	0	0	0	0	0	AA	CT	AA	CT	AG	CT	GT	GG	CC	TT
A0616	S320	A	01	2	2013-07-18		kept	00	3	782	2017-07-26	20171	321	45.1	4300	9556	9588	150	345	120	300	yes	1	1	1	0	0	0	0	0	0	0	0	GG	TT	AG	TT	AG	CC	TT	AG	CC	CT
A0616	S320	A	01	2	2013-07-18		kept	00	4	782	2018-07-20	20181	292	48.1		11603	11603		397		367	yes	1	1	1	0	0	0	0	0	0	0	0	GG	TT	AG	TT	AG	CC	TT	AG	CC	CT
A0617	S300	A	01	2	2013-07-18		kept	00	3	756	2017-10-08	20172	321	35.2	3974	9023	9235	158	357	121	300	yes	1	1	1	0	0	0	0	0	0	0	0	GG	TT	AA	CC	AA	CT	TT	GG	CC	TT
A0617	S300	A	01	2	2013-07-18		kept	00	4	756	2018-12-12	20182	286	41.9			11249					yes	1	0	0	0	0	0	0	0	0	1	1	GG	TT	AA	CC	AA	CT	TT	GG	CC	TT
A0618	S155	A	01	2	2013-07-20		kept	00	3	687	2017-08-30	20171	314	38.9	3766	9651	9790	208	501	103	301	no	0	0	0	0	0	0	0	0	0	0	0	AG	CT	AA	CC	AA	TT	GT	GG	CC	TT
A0618	S155	A	01	2	2013-07-20		kept	00	4	687	2018-09-24	20181	320	47.4		12259	12595		538		393	no	0	0	0	0	0	0	0	0	0	0	0	AG	CT	AA	CC	AA	TT	GT	GG	CC	TT
A0619	S284	A	01	2	2013-07-20	2019-05-28	low yield	03	2	750	2016-08-06	20161	338	42.1	4035	10972	11838	129.6	379.3	119.8	370.8	yes	1	1	1	0	0	0	0	0	0	0	0	AA	CT	AA	CC	AA	TT	TT	GG	CC	TT
A0619	S284	A	01	2	2013-07-20	2019-05-28	low yield	03	3	750	2017-08-31	20171	313	46.6	4451	11236	11370	160	407	128	364	yes	1	0	0	0	0	1	1	0	0	0	0	AA	CT	AA	CC	AA	TT	TT	GG	CC	TT
A0619	S284	A	01	2	2013-07-20	2019-05-28	low yield	03	3	750	2017-08-31	20171	313	46.6	4451	11236	11370	160	407	128	364	yes	1	1	1	0	0	0	0	0	0	0	0	AA	CT	AA	CC	AA	TT	TT	GG	CC	TT
A0619	S284	A	01	2	2013-07-20	2019-05-28	low yield	03	4	750	2018-08-30	20181	271	48		11170	11170		347		373	yes	1	1	2	0	0	0	0	0	0	0	0	AA	CT	AA	CC	AA	TT	TT	GG	CC	TT
A0619	S284	A	01	2	2013-07-20	2019-05-28	low yield	03	4	750	2018-08-30	20181	271	48		11170	11170		347		373	yes	1	1	1	0	0	0	0	0	0	0	0	AA	CT	AA	CC	AA	TT	TT	GG	CC	TT
A0620	S138	A	01	2	2013-07-23		kept	00	2	869	2017-02-16	20162	449	41.3	4280	11057	13428	205	528	131	380	no	0	0	0	0	0	0	0	0	0	0	0	GG	TT	AA	CC	AA	CT	GG	GG	CC	TT
A0621	S323	A	01	2	2013-07-20		kept	00	3	691	2017-06-23	20171	354	45.3	4514	11560	12337	150	428	133	378	no	0	0	0	0	0	0	0	0	0	0	0	AA	CT	AG	CC	GG	CT	GG	AG	CT	TT
A0621	S323	A	01	2	2013-07-20		kept	00	4	691	2018-08-06	20181	414	26.7		10102	13275		364		342	no	0	0	0	0	0	0	0	0	0	0	0	AA	CT	AG	CC	GG	CT	GG	AG	CT	TT
A0622	S265	A	01	2	2013-07-21		kept	00	3	698	2017-05-27	20171	349	45.7	4267	10303	10580	181	461	132	371	yes	1	1	1	0	0	0	0	0	0	0	0	AG	TT	AG	CC	GG	TT	GT	GG	CC	TT
A0622	S265	A	01	2	2013-07-21		kept	00	4	698	2018-06-24	20181	426	45.4		10793	13309		390		378	yes	1	0	0	0	0	0	0	0	0	1	1	AG	TT	AG	CC	GG	TT	GT	GG	CC	TT
A0622	S265	A	01	2	2013-07-21		kept	00	4	698	2018-06-24	20181	426	45.4		10793	13309		390		378	yes	1	1	1	0	0	0	0	0	0	0	0	AG	TT	AG	CC	GG	TT	GT	GG	CC	TT
A0623	S284	A	01	2	2013-07-22	2019-01-25	udder disease	06	3	794	2017-12-08	20172	337	45.4		10150	10585		420		324	yes	1	1	1	0	0	0	0	0	0	0	0	AA	CC	GG	CC	AG	TT	GT	AG	CT	TT
A0624	S242	A	01	2	2013-07-22		kept	00	3	752	2017-09-18	20171	35	21	0	0	743	0	0	0	0	no	0	0	0	0	0	0	0	0	0	0	0	AG	CC	AA	CT	AA	CC	GT	GG	CC	CT
A0625	S300	A	01	2	2013-07-23	2017-10-12	udder disease	06	2	822	2016-11-17	20162	329	39.4	4324	12051	12548	197.3	500.3	138	409.1	yes	1	1	1	0	0	0	0	0	0	0	0	AA	CT	AA	CC	AA	TT	TT	GG	CC	TT
A0626	S321	A	01	2	2013-07-23		kept	00	2	786	2016-10-07	20162	308	42	4244	10677	10743	186.2	475.5	137.8	370.7	yes	1	0	0	0	0	1	1	0	0	0	0	AA	CT	AA	CC	AA	CT	TT	GG	CC	TT
A0626	S321	A	01	2	2013-07-23		kept	00	4	786	2018-09-14	20181	375	36.8		10836	12523		478		385	yes	1	0	0	0	0	1	1	0	0	0	0	AA	CT	AA	CC	AA	CT	TT	GG	CC	TT
A0626	S323	A	01	2	2013-07-23		kept	00	3	786	2017-09-21	20171	292	45	4295	10185	10185	157	429	137	358	no	0	0	0	0	0	0	0	0	0	0	0	AA	CT	AA	CC	AA	CT	TT	GG	CC	TT
A0627	S194	A	01	2	2013-07-25	2019-01-18	other	09	4	692	2018-08-12	20181	159	42.1		6635	6635		238		209	no	0	0	0	0	0	0	0	0	0	0	0	AG	TT	AA	CC	AG	CT	GT	GG	CC	TT
A0628	S289	A	01	2	2013-07-28		kept	00	2	956	2017-11-11	20172	273	40		10539	10539		455		334	no	0	0	0	0	0	0	0	0	0	0	0	AG	CT	AG	CC	AG	CT	GT	GG	CT	TT
A0629	S286	A	01	2	2013-07-28		kept	00	4	776	2018-12-19	20182	279	61.3			11916					yes	2	1	1	0	0	1	1	0	0	0	0	AA	CT	AA	CC	AG	CT	GT	AG	CT	TT
A0629	S289	A	01	2	2013-07-28		kept	00	3	776	2017-11-16	20172	359	44.6		12268	12978		526		396	no	0	0	0	0	0	0	0	0	0	0	0	AA	CT	AA	CC	AG	CT	GT	AG	CT	TT
A0630	S286	A	01	2	2013-07-30		kept	00	3	900	2018-01-30	20172	284	40.2		8724	8724		490		355	yes	1	0	0	0	0	1	1	0	0	0	0	AA	TT	AA	CC	AG	TT	GT	GG	CC	TT
A0630	S286	A	01	2	2013-07-30		kept	00	4	900	2018-12-29	20182	269	41.1			9297					yes	1	1	3	0	0	0	0	0	0	0	0	AA	TT	AA	CC	AG	TT	GT	GG	CC	TT
A0630	S287	A	01	2	2013-07-30		kept	00	4	900	2018-12-29	20182	269	41.1			9297					yes	1	1	1	0	0	0	0	0	0	0	0	AA	TT	AA	CC	AG	TT	GT	GG	CC	TT
A0630	S287	A	01	2	2013-07-30		kept	00	4	900	2018-12-29	20182	269	41.1			9297					yes	1	1	2	0	0	0	0	0	0	0	0	AA	TT	AA	CC	AG	TT	GT	GG	CC	TT
A0631	S320	A	01	2	2013-07-30		kept	00	4	683	2018-10-09	20182	350	46.3		11551	12480		392		375	yes	1	1	1	0	0	0	0	0	0	0	0	GG	CT	AG	CC	AA	CC	GT	GG	CC	CT
A0631	S320	A	01	2	2013-07-30		kept	00	3	683	2017-11-24	20172	260	49.5		11424	11424		371		346	no	0	0	0	0	0	0	0	0	0	0	0	GG	CT	AG	CC	AA	CC	GT	GG	CC	CT
A0632	S418	A	01	2	2013-07-30		kept	00	3	849	2017-12-24	20172	321	41.4		12299	12759		409		363	yes	1	1	1	0	0	0	0	0	0	0	0	AG	CC	AG	CC	AG	CT	TT	GG	CC	TT
A0632	S423	A	01	2	2013-07-30		kept	00	4	849	2019-01-14	20182	253	50.6			12317					no	0	0	0	0	0	0	0	0	0	0	0	AG	CC	AG	CC	AG	CT	TT	GG	CC	TT
A0633	S430	A	01	2	2013-07-30	2019-02-09	other	09	2	714	2016-06-11	20161	485	31.8	3419	9448	12694	143.6	419.3	104	335	yes	1	1	1	0	0	0	0	0	0	0	0	AA	TT	AA	CT	AG	CT	TT	GG	CC	TT
A0633	S430	A	01	2	2013-07-30	2019-02-09	other	09	3	714	2017-11-23	20172	401	40.6		11729	14564		495		408	yes	1	1	1	0	0	0	0	0	0	0	0	AA	TT	AA	CT	AG	CT	TT	GG	CC	TT
A0634	S318	A	01	2	2013-07-31		kept	00	3	772	2017-08-22	20171	62	42.1	0	0	2824	0	0	0	0	no	0	0	0	0	0	0	0	0	0	0	0	AA	CC	AA	CC	AA	TT	GT	GG	CC	TT
A0635	S189	A	01	2	2013-07-31	2019-09-13	fertility	04	3	687	2018-05-15	20181	486	44.9		12711	17837		539		407	yes	1	1	1	0	0	0	0	0	0	0	0	AG	TT	AA	CC	AA	CT	GT	GG	CC	CT
A0635	S189	A	01	2	2013-07-31	2019-09-13	fertility	04	3	687	2018-05-15	20181	486	44.9		12711	17837		539		407	yes	1	0	0	0	0	0	0	0	0	1	1	AG	TT	AA	CC	AA	CT	GT	GG	CC	CT
A0635	S189	A	01	2	2013-07-31	2019-09-13	fertility	04	3	687	2018-05-15	20181	486	44.9		12711	17837		539		407	yes	1	1	3	0	0	0	0	0	0	0	0	AG	TT	AA	CC	AA	CT	GT	GG	CC	CT
A0635	S190	A	01	2	2013-07-31	2019-09-13	fertility	04	3	687	2018-05-15	20181	486	44.9		12711	17837		539		407	yes	1	1	2	0	0	0	0	0	0	0	0	AG	TT	AA	CC	AA	CT	GT	GG	CC	CT
A0636	S160	A	01	2	2013-08-02		kept	00	4	710	2018-12-09	20182	289	44			10185					yes	1	0	0	0	0	1	1	0	0	0	0	AG	TT	AA	CT	AG	TT	GG	AG	CT	TT
A0636	S160	A	01	2	2013-08-02		kept	00	4	710	2018-12-09	20182	289	44			10185					yes	1	1	1	0	0	0	0	0	0	0	0	AG	TT	AA	CT	AG	TT	GG	AG	CT	TT
A0637	S137	A	01	2	2013-08-04		kept	00	3	832	2017-12-27	20172	318	34.8		10636	10972		432		378	no	0	0	0	0	0	0	0	0	0	0	0	AG	TT	AG	CC	AG	CT	GT	GG	CT	CT
A0637	S137	A	01	2	2013-08-04		kept	00	4	832	2019-01-12	20182	255	43.4			9799					no	0	0	0	0	0	0	0	0	0	0	0	AG	TT	AG	CC	AG	CT	GT	GG	CT	CT
A0638	S185	A	01	2	2013-08-16		kept	00	3	766	2017-10-26	20172	348	19.6		7169	7527		259		247	yes	1	0	0	0	0	0	0	0	0	1	1	AG	TT	AA	CC	AA	CT	GG	GG	CC	CT
A0638	S185	A	01	2	2013-08-16		kept	00	3	766	2017-10-26	20172	348	19.6		7169	7527		259		247	yes	1	0	0	0	0	1	1	0	0	0	0	AG	TT	AA	CC	AA	CT	GG	GG	CC	CT
A0639	S289	A	01	2	2013-08-08		kept	00	2	837	2016-12-04	20162	323	41.6	4027	10761	11173	167	453.6	132.9	363.7	no	0	0	0	0	0	0	0	0	0	0	0	AA	CT	AG	CC	GG	CT	GT	AA	TT	TT
A0640	S303	A	01	2	2013-08-11		kept	00	2	673	2017-01-09	20162	350	45.4	4664	11793	12562	198	450	141	371	no	0	0	0	0	0	0	0	0	0	0	0	AA	CT	AG	CC	AA	CT	GT	GG	CT	CT
A0641	S303	A	01	2	2013-08-11		kept	00	4	728	2019-02-08	20182	228	54.4			9686					no	0	0	0	0	0	0	0	0	0	0	0	AA	CT	AG	CC	AA	CT	GG	GG	CC	CT
A0642	S289	A	01	2	2013-08-11		kept	00	3	699	2017-10-11	20172	103	39.7	4095		4210	186		123		no	0	0	0	0	0	0	0	0	0	0	0	AG	TT	AA	CC	AA	TT	GT	AG	TT	TT
A0643	S240	A	01	2	2013-08-12		kept	00	2	753	2016-10-30	20162	285	41.4	3972	8560	8560	155.5	343.4	118.7	276.6	yes	1	0	0	0	0	0	0	0	0	1	1	AG	CT	AG	CT	GG	CC	GT	GG	CC	CT
A0643	S240	A	01	2	2013-08-12		kept	00	3	753	2017-10-05	20172	369	44.2	4005	9689	10580	165	373	118	314	yes	1	1	2	0	0	0	0	0	0	0	0	AG	CT	AG	CT	GG	CC	GT	GG	CC	CT
A0643	S240	A	01	2	2013-08-12		kept	00	3	753	2017-10-05	20172	369	44.2	4005	9689	10580	165	373	118	314	yes	1	1	1	0	0	0	0	0	0	0	0	AG	CT	AG	CT	GG	CC	GT	GG	CC	CT
A0643	S240	A	01	2	2013-08-12		kept	00	3	753	2017-10-05	20172	369	44.2	4005	9689	10580	165	373	118	314	yes	1	0	0	0	0	0	0	1	1	0	0	AG	CT	AG	CT	GG	CC	GT	GG	CC	CT
A0643	S240	A	01	2	2013-08-12		kept	00	4	753	2018-11-28	20182	300	45.7			10167					yes	1	1	1	0	0	0	0	0	0	0	0	AG	CT	AG	CT	GG	CC	GT	GG	CC	CT
A0644	S271	A	01	2	2013-08-12	2019-05-16	udder disease	06	3	902	2018-01-25	20172	476	38.5		10205	13747		384		345	yes	1	1	1	0	0	0	0	0	0	0	0	AA	CT	AG	CC	AA	CT	GT	GG	CC	CT
A0644	S271	A	01	2	2013-08-12	2019-05-16	udder disease	06	3	902	2018-01-25	20172	476	38.5		10205	13747		384		345	yes	1	1	2	0	0	0	0	0	0	0	0	AA	CT	AG	CC	AA	CT	GT	GG	CC	CT
A0645	S285	A	01	2	2013-08-13	2019-04-24	udder disease	06	2	809	2016-11-17	20162	326	34.3	3519	10469	10967	155.9	420	119.1	364.2	yes	1	1	1	0	0	0	0	0	0	0	0	AA	CC	GG	CC	AG	CT	GT	GG	CC	TT
A0645	S285	A	01	2	2013-08-13	2019-04-24	udder disease	06	3	809	2017-12-06	20172	339	38.2		10621	11515		422		381	yes	1	1	1	0	0	0	0	0	0	0	0	AA	CC	GG	CC	AG	CT	GT	GG	CC	TT
A0645	S285	A	01	2	2013-08-13	2019-04-24	udder disease	06	3	809	2017-12-06	20172	339	38.2		10621	11515		422		381	yes	1	1	2	0	0	0	0	0	0	0	0	AA	CC	GG	CC	AG	CT	GT	GG	CC	TT
A0645	S285	A	01	2	2013-08-13	2019-04-24	udder disease	06	4	809	2019-01-13	20182	101	20		3309	3309		125		114	yes	1	1	1	0	0	0	0	0	0	0	0	AA	CC	GG	CC	AG	CT	GT	GG	CC	TT
A0645	S285	A	01	2	2013-08-13	2019-04-24	udder disease	06	4	809	2019-01-13	20182	101	20		3309	3309		125		114	yes	1	0	0	0	0	0	0	1	1	0	0	AA	CC	GG	CC	AG	CT	GT	GG	CC	TT
A0646	S185	A	01	2	2013-08-14		kept	00	3	838	2017-10-17	20172	438	39.3		11677	15073		558		436	yes	1	1	1	0	0	0	0	0	0	0	0	GG	CT	AG	CT	AG	CC	GT	GG	CC	TT
A0646	S185	A	01	2	2013-08-14		kept	00	4	838	2019-03-18	20182	190	21.4			7688					no	0	0	0	0	0	0	0	0	0	0	0	GG	CT	AG	CT	AG	CC	GT	GG	CC	TT
A0647	S286	A	01	2	2013-08-15	2018-11-08	udder disease	06	2	752	2016-08-22	20161	385	33.1	3530	9301	10666	169	482.3	110	330.1	yes	1	1	1	0	0	0	0	0	0	0	0	AA	CT	AG	CC	AG	CT	TT	AG	CT	TT
A0648	S287	A	01	2	2013-08-15	2019-07-20	metabolism	10	3	765	2018-02-01	20172	404	52.6		12604	14934		470		404	yes	1	1	2	0	0	0	0	0	0	0	0	AG	CT	AG	CC	AA	TT	TT	GG	CC	TT
A0648	S287	A	01	2	2013-08-15	2019-07-20	metabolism	10	3	765	2018-02-01	20172	404	52.6		12604	14934		470		404	yes	1	1	1	0	0	0	0	0	0	0	0	AG	CT	AG	CC	AA	TT	TT	GG	CC	TT
A0649	S261	A	01	2	2013-08-16	2019-07-12	udder disease	06	3	742	2017-07-22	20171	353	36.5	3628	10054	10856	127	344	111	327	yes	1	0	0	0	0	1	1	0	0	0	0	AG	TT	AA	CC	AA	TT	GT	GG	CC	TT
A0649	S261	A	01	2	2013-08-16	2019-07-12	udder disease	06	4	742	2018-08-26	20181	320	35.7		10409	10716		336		343	yes	1	0	0	0	0	1	1	0	0	0	0	AG	TT	AA	CC	AA	TT	GT	GG	CC	TT
A0650	S264	A	01	2	2013-08-16		kept	00	4	704	2018-12-05	20182	293	49.3			10784					yes	1	0	0	0	0	1	1	0	0	0	0	AA	TT	AA	CC	AA	CT	TT	GG	CC	TT
A0650	S264	A	01	2	2013-08-16		kept	00	3	704	2017-11-17	20172	326	35.5		10564	10927		403		349	no	0	0	0	0	0	0	0	0	0	0	0	AA	TT	AA	CC	AA	CT	TT	GG	CC	TT
A0651	S189	A	01	2	2013-08-17		kept	00	3	810	2017-11-12	20172	331	41.2		9881	10279		437		349	no	0	0	0	0	0	0	0	0	0	0	0	AG	CT	AG	CC	AA	TT	TT	GG	CC	TT
A0652	S185	A	01	2	2013-08-20		kept	00	2	743	2016-10-28	20162	423	35.5	3714	10895	13002	173	522	123	378	yes	1	0	0	0	0	1	1	0	0	0	0	AA	TT	AA	CT	AG	CC	GT	GG	CT	TT
A0652	S185	A	01	2	2013-08-20		kept	00	4	743	2019-01-27	20182	240	46.9			9849					no	0	0	0	0	0	0	0	0	0	0	0	AA	TT	AA	CT	AG	CC	GT	GG	CT	TT
A0653	S293	A	01	2	2013-08-21	2018-03-09	other	09	2	688	2016-12-12	20162	406	43.2	4190	10373	12479	178	448	130	356	no	0	0	0	0	0	0	0	0	0	0	0	AA	CT	AA	CC	AG	TT	GT	GG	CT	TT
A0654	S271	A	01	2	2013-08-24		kept	00	2	751	2017-05-21	20171	415	38.9	4483	12192	14449	162	487	131	412	yes	1	0	0	0	0	1	1	0	0	0	0	AA	CT	AG	CC	AA	CT	GT	GG	CC	TT
A0655	S185	A	01	2	2013-08-24		kept	00	3	818	2017-12-11	20172	302	53.5		11839	11839		414		343	yes	1	1	1	0	0	0	0	0	0	0	0	AG	TT	AA	CC	GG	CC	GG	GG	CC	CT
A0655	S185	A	01	2	2013-08-24		kept	00	4	818	2018-12-18	20182	280	52			12189					yes	1	0	0	0	0	0	0	0	0	1	1	AG	TT	AA	CC	GG	CC	GG	GG	CC	CT
A0656	S289	A	01	2	2013-08-25	2017-09-27	metabolism	10	3	741	2017-08-03	20171	55		0	0	407	0	0	0	0	no	0	0	0	0	0	0	0	0	0	0	0	AG	CT	AA	CC	AA	CT	TT	AG	CT	CT
A0657	S289	A	01	2	2013-08-27		kept	00	3	772	2018-03-22	20172	474	38.8		10568	13579		476		361	no	0	0	0	0	0	0	0	0	0	0	0	AA	TT	AA	CC	AA	TT	TT	GG	CC	CT
A0657	S289	A	01	2	2013-08-27		kept	00	4	772	2019-09-15	20191	9	36.6			329					no	0	0	0	0	0	0	0	0	0	0	0	AA	TT	AA	CC	AA	TT	TT	GG	CC	CT
A0658	S186	A	01	2	2013-08-27		kept	00	3	740	2017-12-15	20172	330	44.8		10643	11018		348		344	no	0	0	0	0	0	0	0	0	0	0	0	AA	TT	AA	CC	GG	CT	GT	GG	CC	TT
A0659	S300	A	01	2	2013-08-28		kept	00	4	698	2019-07-10	20191	76	37.8			3401					yes	1	1	1	0	0	0	0	0	0	0	0	AG	TT	AA	CC	AG	CT	GG	GG	CT	CT
A0660	S271	A	01	2	2013-08-28		kept	00	4	679	2018-10-31	20182	328	39		10056	10525		406		326	yes	1	0	0	0	0	0	0	1	1	0	0	AG	CT	AG	CT	AG	CC	GT	GG	CC	CT
A0661	S617	A	01	2	2013-08-28		kept	00	4	775	2019-01-23	20182	244	45.1			12226					no	0	0	0	0	0	0	0	0	0	0	0	AG	TT	AA	CC	AA	CC	GT	GG	CT	TT
A0662	S289	A	01	2	2013-08-28		kept	00	3	706	2017-09-23	20171	30	15.3	0	0	459	0	0	0	0	no	0	0	0	0	0	0	0	0	0	0	0	AA	CT	AG	CC	AG	CT	GT	AA	TT	TT
A0663	S264	A	01	2	2013-08-29		kept	00	3	682	2017-08-30	20171	145	52.3	4780		6500	209		155		no	0	0	0	0	0	0	0	0	0	0	0	AG	CT	AA	CC	AA	TT	GT	AG	CT	TT
A0664	S293	A	01	2	2013-08-29	2017-08-31	udder disease	06	2	829	2017-02-03	20162	209	51.7	4881	0	8697	195.9	0	147.7	0	yes	1	0	0	0	0	0	0	0	0	1	1	AG	CT	AA	CC	AG	TT	GT	GG	CC	TT
A0664	S293	A	01	2	2013-08-29	2017-08-31	udder disease	06	2	829	2017-02-03	20162	209	51.7	4881	0	8697	195.9	0	147.7	0	yes	1	0	0	0	0	0	0	0	0	1	2	AG	CT	AA	CC	AG	TT	GT	GG	CC	TT
A0664	S293	A	01	2	2013-08-29	2017-08-31	udder disease	06	2	829	2017-02-03	20162	209	51.7	4881	0	8697	195.9	0	147.7	0	yes	1	1	1	0	0	0	0	0	0	0	0	AG	CT	AA	CC	AG	TT	GT	GG	CC	TT
A0665	S303	A	01	2	2013-08-30		kept	00	3	721	2017-11-07	20172	308	37.4		10315	10362		426		343	no	0	0	0	0	0	0	0	0	0	0	0	AA	TT	AA	CT	AA	CT	GG	GG	CC	TT
A0665	S303	A	01	2	2013-08-30		kept	00	4	721	2018-11-14	20182	314	45.6		11370	11589		459		386	no	0	0	0	0	0	0	0	0	0	0	0	AA	TT	AA	CT	AA	CT	GG	GG	CC	TT
A0666	S154	A	01	2	2013-08-31		kept	00	2	689	2016-10-01	20162	450	41.5	4254	12760	16169	172	492	125	416	yes	1	1	1	0	0	0	0	0	0	0	0	AG	CT	AG	CC	AA	TT	GG	GG	CC	TT
A0667	S185	A	01	2	2013-08-31	2019-03-19	hoof/limbs	08	2	980	2017-04-03	20162	435	47.9	4659	12618	14918	164	546	140	415	yes	1	1	1	0	0	0	0	0	0	0	0	AA	CT	AA	CC	AA	CT	GT	GG	CC	TT
A0667	S185	A	01	2	2013-08-31	2019-03-19	hoof/limbs	08	3	980	2018-08-10	20181	221	44.9		8855	8855		388		290	yes	1	1	1	0	0	0	0	0	0	0	0	AA	CT	AA	CC	AA	CT	GT	GG	CC	TT
A0668	S137	A	01	2	2013-08-31		kept	00	3	703	2018-02-14	20172	318	45.9		12023	12317		441		376	no	0	0	0	0	0	0	0	0	0	0	0	AA	TT	AG	TT	AA	CC	TT	GG	CT	CT
A0669	S261	A	01	2	2013-08-31	2018-09-05	udder disease	06	3	662	2017-11-21	20172	288	41.5		10407	10407		467		357	yes	1	0	0	1	1	0	0	0	0	0	0	GG	CT	AA	CC	AA	TT	GT	GG	CC	TT
A0670	S186	A	01	2	2013-09-01		kept	00	3	727	2017-08-17	20171	267	39.8	4370	9675	9675	191	443	143	338	no	0	0	0	0	0	0	0	0	0	0	0	GG	CT	AG	CC	AA	TT	GT	GG	CC	TT
A0670	S186	A	01	2	2013-09-01		kept	00	4	727	2018-07-08	20181	335	15.7		9970	10585		455		355	no	0	0	0	0	0	0	0	0	0	0	0	GG	CT	AG	CC	AA	TT	GT	GG	CC	TT
A0670	S186	A	01	2	2013-09-01		kept	00	5	727	2019-08-15	20191	40	23.7			1004					no	0	0	0	0	0	0	0	0	0	0	0	GG	CT	AG	CC	AA	TT	GT	GG	CC	TT
A0671	S289	A	01	2	2013-09-01		kept	00	2	912	2017-03-14	20162	423	42.5	3978	10599	12632	170	468	132	380	no	0	0	0	0	0	0	0	0	0	0	0	AA	CT	AA	CC	AG	CC	TT	AG	CT	TT
A0671	S289	A	01	2	2013-09-01		kept	00	3	912	2018-07-09	20181	334	38.5		10906	11428		466		392	no	0	0	0	0	0	0	0	0	0	0	0	AA	CT	AA	CC	AG	CC	TT	AG	CT	TT
A0671	S289	A	01	2	2013-09-01		kept	00	4	912	2019-07-17	20191	69	34.7			2847					no	0	0	0	0	0	0	0	0	0	0	0	AA	CT	AA	CC	AG	CC	TT	AG	CT	TT
A0672	S303	A	01	2	2013-09-01		kept	00	3	688	2017-07-30	20171	436	36.8	3868	10841	13830	155	451	119	367	no	0	0	0	0	0	0	0	0	0	0	0	AG	TT	AA	CC	AA	CC	GG	AG	CT	TT
A0672	S303	A	01	2	2013-09-01		kept	00	4	688	2019-01-28	20182	239	40.2			10187					no	0	0	0	0	0	0	0	0	0	0	0	AG	TT	AA	CC	AA	CC	GG	AG	CT	TT
A0673	S185	A	01	2	2013-09-01	2019-07-10	hoof/limbs	08	3	683	2017-09-09	20171	304	50.1	4498	9714	9714	194	438	155	368	yes	1	1	1	0	0	0	0	0	0	0	0	AG	CT	AG	CT	AG	CT	GT	GG	CT	TT
A0673	S185	A	01	2	2013-09-01	2019-07-10	hoof/limbs	08	4	683	2018-08-08	20181	336	31.9		7739	8303		373		292	yes	1	1	1	0	0	0	0	0	0	0	0	AG	CT	AG	CT	AG	CT	GT	GG	CT	TT
A0673	S185	A	01	2	2013-09-01	2019-07-10	hoof/limbs	08	4	683	2018-08-08	20181	336	31.9		7739	8303		373		292	yes	1	1	2	0	0	0	0	0	0	0	0	AG	CT	AG	CT	AG	CT	GT	GG	CT	TT
A0674	S186	A	01	2	2013-09-02	2019-04-24	hoof/limbs	08	3	756	2017-10-07	20172	339	23.5	2910	9006	9564	138	426	96	333	no	0	0	0	0	0	0	0	0	0	0	0	AG	TT	AA	CC	GG	CC	GG	GG	CC	TT
A0674	S186	A	01	2	2013-09-02	2019-04-24	hoof/limbs	08	4	756	2018-10-24	20182	182	39.2		6832	6832		296		243	no	0	0	0	0	0	0	0	0	0	0	0	AG	TT	AA	CC	GG	CC	GG	GG	CC	TT
A0675	S264	A	01	2	2013-09-02		kept	00	2	847	2016-12-04	20162	341	36.1	3566	10760	11430	140	434	131	399	no	0	0	0	0	0	0	0	0	0	0	0	AA	CT	AA	CC	AG	CC	TT	AG	CT	TT
A0676	S293	A	01	2	2013-09-02	2018-11-29	metabolism	10	3	730	2017-11-07	20172	368	37.5		9549	10559		455		341	yes	1	1	1	0	0	0	0	0	0	0	0	AA	TT	AA	CC	AA	CC	GT	GG	CC	TT
A0677	S289	A	01	2	2013-09-03		kept	00	3	752	2017-10-22	20172	384	45		11890	13917		478		410	no	0	0	0	0	0	0	0	0	0	0	0	AG	TT	AA	CC	AA	TT	GG	AG	CT	TT
A0677	S289	A	01	2	2013-09-03		kept	00	4	752	2019-01-01	20182	266	50.5			11734					no	0	0	0	0	0	0	0	0	0	0	0	AG	TT	AA	CC	AA	TT	GG	AG	CT	TT
A0678	S271	A	01	2	2013-09-03	2017-07-10	other	09	2	717	2017-02-10	20162	150	52.6	4888	0	6236	187.8	0	145.8	0	yes	1	0	0	0	0	1	1	0	0	0	0	AG	TT	AA	CT	AG	CT	GG	AG	CT	TT
A0679	S285	A	01	2	2013-09-03		kept	00	2	788	2016-12-17	20162	401	40.2	3752	9991	12487	184	506	122	359	no	0	0	0	0	0	0	0	0	0	0	0	AG	CT	AG	CC	AG	CT	GT	GG	CT	CT
A0680	S301	A	01	2	2013-09-03		kept	00	2	657	2016-11-25	20162	350	52.8	5336	13313	13843	148	398	163	426	yes	1	0	0	0	0	1	1	0	0	0	0	AG	TT	AA	CC	AA	CT	GT	GG	CC	TT
A0680	S303	A	01	2	2013-09-03		kept	00	3	657	2018-01-10	20172	304	24		10931	10931		349		367	no	0	0	0	0	0	0	0	0	0	0	0	AG	TT	AA	CC	AA	CT	GT	GG	CC	TT
A0681	S318	A	01	2	2013-09-04	2018-03-09	udder disease	06	3	705	2017-07-01	20171	205	18.9	2567		4680	105		77		no	0	0	0	0	0	0	0	0	0	0	0	AA	TT	AA	CC	AG	CT	TT	AG	CT	CT
A0682	S264	A	01	2	2013-09-04	2017-05-22	metabolism	10	2	873	2017-02-03	20162	108	38.4	3590	0	3884	150.6	0	122.7	0	yes	2	1	1	1	1	0	0	0	0	0	0	AG	CT	AG	CT	AG	CT	GG	GG	CC	CT
A0683	S626	A	01	2	2013-09-04		kept	00	3	861	2018-02-10	20172	367	26.6		8720	9817		372		326	yes	1	1	1	0	0	0	0	0	0	0	0	AG	CC	AG	CC	AG	TT	GG	GG	CC	TT
A0683	S626	A	01	2	2013-09-04		kept	00	2	861	2017-03-19	20162	281	39.5	4414	10673	10673	160	419	144	364	no	0	0	0	0	0	0	0	0	0	0	0	AG	CC	AG	CC	AG	TT	GG	GG	CC	TT
A0683	S626	A	01	2	2013-09-04		kept	00	4	861	2019-04-12	20182	165	33.3			6281					no	0	0	0	0	0	0	0	0	0	0	0	AG	CC	AG	CC	AG	TT	GG	GG	CC	TT
A0684	S154	A	01	2	2013-09-04		kept	00	2	713	2017-02-04	20162	415	37.9	4408	11482	12860	167	426	134	368	yes	1	0	0	0	0	0	0	1	1	0	0	AG	TT	AA	CT	AA	CT	GG	GG	CC	TT
A0684	S154	A	01	2	2013-09-04		kept	00	3	713	2018-07-28	20181	423	45.7		12566	15032		466		420	yes	1	0	0	0	0	0	0	1	2	0	0	AG	TT	AA	CT	AA	CT	GG	GG	CC	TT
A0684	S154	A	01	2	2013-09-04		kept	00	3	713	2018-07-28	20181	423	45.7		12566	15032		466		420	yes	1	1	1	0	0	0	0	0	0	0	0	AG	TT	AA	CT	AA	CT	GG	GG	CC	TT
A0684	S154	A	01	2	2013-09-04		kept	00	3	713	2018-07-28	20181	423	45.7		12566	15032		466		420	yes	2	1	2	0	0	0	0	1	1	0	0	AG	TT	AA	CT	AA	CT	GG	GG	CC	TT
A0684	S154	A	01	2	2013-09-04		kept	00	3	713	2018-07-28	20181	423	45.7		12566	15032		466		420	yes	1	0	0	0	0	0	0	1	3	0	0	AG	TT	AA	CT	AA	CT	GG	GG	CC	TT
A0685	S287	A	01	2	2013-09-04		kept	00	2	821	2017-01-31	20162	352	44.5	3883	9641	10295	176	425	126	333	yes	1	1	1	0	0	0	0	0	0	0	0	AG	CC	GG	CC	AG	CC	GT	GG	CT	TT
A0685	S287	A	01	2	2013-09-04		kept	00	3	821	2018-01-18	20172	390	37.7		9939	11235		418		349	yes	1	1	1	0	0	0	0	0	0	0	0	AG	CC	GG	CC	AG	CC	GT	GG	CT	TT
A0685	S289	A	01	2	2013-09-04		kept	00	4	821	2019-04-20	20182	157	43.9			5974					no	0	0	0	0	0	0	0	0	0	0	0	AG	CC	GG	CC	AG	CC	GT	GG	CT	TT
A0686	S155	A	01	2	2013-09-04		kept	00	3	728	2017-10-16	20172	330	44.6		11108	11471		426		351	no	0	0	0	0	0	0	0	0	0	0	0	GG	CT	AA	CC	AA	TT	GT	GG	CC	TT
A0686	S155	A	01	2	2013-09-04		kept	00	4	728	2018-10-24	20182	321	49.6		12944	13366		474		407	no	0	0	0	0	0	0	0	0	0	0	0	GG	CT	AA	CC	AA	TT	GT	GG	CC	TT
A0687	S289	A	01	2	2013-09-05	2019-01-11	other	09	2	808	2016-12-11	20162	334	38.8	4009	10741	11385	182	480	118	350	no	0	0	0	0	0	0	0	0	0	0	0	AA	CT	AG	CC	AG	CT	GT	AG	CT	TT
A0687	S289	A	01	2	2013-09-05	2019-01-11	other	09	3	808	2017-12-20	20172	293	40.5		9811	9811		434		322	no	0	0	0	0	0	0	0	0	0	0	0	AA	CT	AG	CC	AG	CT	GT	AG	CT	TT
A0687	S289	A	01	2	2013-09-05	2019-01-11	other	09	4	808	2018-11-14	20182	58	29.5		1711	1711		71		65	no	0	0	0	0	0	0	0	0	0	0	0	AA	CT	AG	CC	AG	CT	GT	AG	CT	TT
A0688	S285	A	01	2	2013-09-06		kept	00	4	685	2018-07-06	20181	400	35.4		13501	15907		492		480	yes	1	1	2	0	0	0	0	0	0	0	0	AA	TT	AA	CC	AG	TT	GG	GG	CC	CT
A0688	S285	A	01	2	2013-09-06		kept	00	4	685	2018-07-06	20181	400	35.4		13501	15907		492		480	yes	1	1	1	0	0	0	0	0	0	0	0	AA	TT	AA	CC	AG	TT	GG	GG	CC	CT
A0689	S327	A	01	2	2013-09-07		kept	00	4	656	2018-09-19	20181	356	32.1		11816	12906		470		404	yes	1	0	0	0	0	0	0	0	0	1	1	AA	CT	AA	CC	AA	TT	GT	AA	TT	CT
A0689	S327	A	01	2	2013-09-07		kept	00	3	656	2017-09-24	20171	289	49.9	4759	11569	11569	173	422	135	360	no	0	0	0	0	0	0	0	0	0	0	0	AA	CT	AA	CC	AA	TT	GT	AA	TT	CT
A0690	S261	A	01	2	2013-09-08	2019-05-09	udder disease	06	4	696	2018-10-07	20182	214	21.3		7435	7435		272		244	yes	1	0	0	0	0	1	1	0	0	0	0	AG	CT	AA	CC	AA	TT	GT	GG	CC	TT
A0690	S264	A	01	2	2013-09-08	2019-05-09	udder disease	06	3	696	2017-08-30	20171	377	45.1	4563	12244	13082	159	423	128	373	no	0	0	0	0	0	0	0	0	0	0	0	AG	CT	AA	CC	AA	TT	GT	GG	CC	TT
A0691	S327	A	01	2	2013-09-08		kept	00	4	655	2018-07-05	20181	446	47.1		11139	12422		401		355	no	0	0	0	0	0	0	0	0	0	0	0	AG	CT	AA	CC	AA	TT	TT	GG	CT	CT
A0692	S137	A	01	2	2013-09-08	2019-04-12	udder disease	06	3	726	2017-09-11	20171	242	38.5	3905	6609	6609	164	268	113	213	no	0	0	0	0	0	0	0	0	0	0	0	AA	CT	AG	CT	AA	CT	GT	GG	CT	CT
A0692	S137	A	01	2	2013-09-08	2019-04-12	udder disease	06	4	726	2018-09-08	20181	216	41.4		7303	7303		286		242	no	0	0	0	0	0	0	0	0	0	0	0	AA	CT	AG	CT	AA	CT	GT	GG	CT	CT
A0693	S265	A	01	2	2013-09-09		kept	00	4	734	2018-09-28	20181	284	35.6		7636	7636		366		280	yes	1	1	1	0	0	0	0	0	0	0	0	AG	CT	AA	TT	GG	CC	GG	GG	CC	CT
A0693	S266	A	01	2	2013-09-09		kept	00	3	734	2017-10-12	20172	303	39.7	3947	9397	9397	172	444	132	330	no	0	0	0	0	0	0	0	0	0	0	0	AG	CT	AA	TT	GG	CC	GG	GG	CC	CT
A0694	S289	A	01	2	2013-09-09	2017-09-12	metabolism	10	2	806	2017-01-31	20162	224	41.1	3799	0	5808	161.3	0	113.7	0	no	0	0	0	0	0	0	0	0	0	0	0	AA	TT	AA	CC	AG	CT	GT	GG	CC	TT
A0695	S285	A	01	2	2013-09-09		kept	00	2	724	2017-01-17	20162	479	45.8	4631	11925	15413	196	557	154	443	no	0	0	0	0	0	0	0	0	0	0	0	AG	TT	AA	CC	AA	TT	GG	GG	CC	TT
A0695	S285	A	01	2	2013-09-09		kept	00	3	724	2018-07-28	20181	346	48.8		11806	12799		519		429	no	0	0	0	0	0	0	0	0	0	0	0	AG	TT	AA	CC	AA	TT	GG	GG	CC	TT
A0695	S285	A	01	2	2013-09-09		kept	00	4	724	2019-09-10	20191	14	48			672					no	0	0	0	0	0	0	0	0	0	0	0	AG	TT	AA	CC	AA	TT	GG	GG	CC	TT
A0696	S287	A	01	2	2013-09-10		kept	00	4	700	2018-09-28	20181	284	36.9		8205	8205		354		288	yes	1	1	1	0	0	0	0	0	0	0	0	AA	TT	AA	CC	AG	CT	TT	AG	CT	TT
A0696	S289	A	01	2	2013-09-10		kept	00	3	700	2017-09-18	20171	327	34.5	3408	8482	8647	145	370	106	284	no	0	0	0	0	0	0	0	0	0	0	0	AA	TT	AA	CC	AG	CT	TT	AG	CT	TT
A0696	S289	A	01	2	2013-09-10		kept	00	5	700	2019-09-11	20191	13	37.2			484					no	0	0	0	0	0	0	0	0	0	0	0	AA	TT	AA	CC	AG	CT	TT	AG	CT	TT
A0697	S293	A	01	2	2013-09-10		kept	00	2	741	2016-12-15	20162	330	45.7	4432	10799	11247	170	464	133	361	no	0	0	0	0	0	0	0	0	0	0	0	AG	CC	AG	CC	GG	TT	GT	GG	CC	TT
A0697	S293	A	01	2	2013-09-10		kept	00	3	741	2018-01-02	20172	280	36.3		8667	8667		378		308	no	0	0	0	0	0	0	0	0	0	0	0	AG	CC	AG	CC	GG	TT	GT	GG	CC	TT
A0697	S293	A	01	2	2013-09-10		kept	00	4	741	2018-12-22	20182	276	51.4			10840					no	0	0	0	0	0	0	0	0	0	0	0	AG	CC	AG	CC	GG	TT	GT	GG	CC	TT
A0698	S300	A	01	2	2013-09-10	2019-10-18	udder disease	06	4	666	2018-08-21	20181	399	16.2		10910	13810		414		377	yes	1	1	2	0	0	0	0	0	0	0	0	AA	TT	AA	CC	AA	CT	GT	GG	CC	CT
A0698	S300	A	01	2	2013-09-10	2019-10-18	udder disease	06	4	666	2018-08-21	20181	399	16.2		10910	13810		414		377	yes	1	1	1	0	0	0	0	0	0	0	0	AA	TT	AA	CC	AA	CT	GT	GG	CC	CT
A0698	S302	A	01	2	2013-09-10	2019-10-18	udder disease	06	3	666	2017-07-27	20171	348	45.9	4343	9966	10487	168	396	126	311	no	0	0	0	0	0	0	0	0	0	0	0	AA	TT	AA	CC	AA	CT	GT	GG	CC	CT
A0699	S327	A	01	2	2013-09-11		kept	00	2	753	2017-01-03	20162	311	49.1	4929	13070	13127	195	472	152	411	no	0	0	0	0	0	0	0	0	0	0	0	AG	CC	AA	CC	AA	TT	TT	AG	CT	CT
A0699	S328	A	01	2	2013-09-11		kept	00	3	753	2017-12-19	20172	266	42.8		10441	10441		371		337	no	0	0	0	0	0	0	0	0	0	0	0	AG	CC	AA	CC	AA	TT	TT	AG	CT	CT
A0699	S328	A	01	2	2013-09-11		kept	00	4	753	2018-11-20	20182	308	33.6		11651	11717		438		396	no	0	0	0	0	0	0	0	0	0	0	0	AG	CC	AA	CC	AA	TT	TT	AG	CT	CT
A0700	S287	A	01	2	2013-09-11	2019-01-25	hoof/limbs	08	3	691	2017-08-20	20171	447	47	4353	11616	14776	160	430	136	397	yes	1	1	1	0	0	0	0	0	0	0	0	AG	CT	AG	CC	AG	CT	GT	AG	CT	TT
A0701	S328	A	01	2	2013-09-12		kept	00	3	714	2017-09-26	20171	27	37.6	0	0	1015	0	0	0	0	no	0	0	0	0	0	0	0	0	0	0	0	AG	CT	AA	CC	AG	TT	GT	GG	CT	CC
A0702	S327	A	01	2	2013-09-12		kept	00	3	768	2017-11-12	20172	412	40.6		14455	17288		519		465	yes	1	0	0	0	0	0	0	1	1	0	0	AA	CT	AA	CC	GG	TT	GT	AG	CT	CT
A0702	S327	A	01	2	2013-09-12		kept	00	4	768	2019-01-30	20182	237	54.9			11668					yes	1	0	0	1	1	0	0	0	0	0	0	AA	CT	AA	CC	GG	TT	GT	AG	CT	CT
A0703	S285	A	01	2	2013-09-13	2017-08-31	metabolism	10	2	809	2016-12-09	20162	265	46.3	4358	8527	8527	175.8	347	133	260.8	no	0	0	0	0	0	0	0	0	0	0	0	AG	TT	AA	CC	AA	TT	GG	GG	TT	CT
A0704	S318	A	01	2	2013-09-13	2019-07-31	udder disease	06	3	861	2018-04-03	20172	400	38.2		11714	13545		450		398	yes	1	1	1	0	0	0	0	0	0	0	0	AA	CT	AG	CC	AG	CC	TT	GG	CC	TT
A0704	S318	A	01	2	2013-09-13	2019-07-31	udder disease	06	2	861	2016-12-30	20162	406	38.2	3768	11113	13603	172	454	131	392	no	0	0	0	0	0	0	0	0	0	0	0	AA	CT	AG	CC	AG	CC	TT	GG	CC	TT
A0704	S318	A	01	2	2013-09-13	2019-07-31	udder disease	06	4	861	2019-06-30	20191	31	34.8		1079	1079		44		35	no	0	0	0	0	0	0	0	0	0	0	0	AA	CT	AG	CC	AG	CC	TT	GG	CC	TT
A0705	S264	A	01	2	2013-09-15	2019-04-18	other	09	3	687	2017-11-06	20172	418	48.2		13171	16141		429		400	yes	1	1	1	0	0	0	0	0	0	0	0	GG	CT	AG	CC	GG	TT	TT	GG	CC	TT
A0706	S287	A	01	2	2013-09-15		kept	00	4	730	2018-12-05	20182	279	35.1		8359	8359		409		329	yes	1	1	1	0	0	0	0	0	0	0	0	AA	CT	AG	CC	AA	TT	GT	AG	CT	TT
A0706	S289	A	01	2	2013-09-15		kept	00	3	730	2017-09-03	20171	401	39.8	3318	9606	11087	145	478	112	376	no	0	0	0	0	0	0	0	0	0	0	0	AA	CT	AG	CC	AA	TT	GT	AG	CT	TT
A0707	S285	A	01	2	2013-09-16		kept	00	4	658	2019-02-22	20182	214	44.5			8535					yes	1	1	1	0	0	0	0	0	0	0	0	AA	CT	AG	CC	AG	CT	GT	AG	CT	TT
A0707	S285	A	01	2	2013-09-16		kept	00	3	658	2017-10-27	20172	428	40.1		10003	12666		420		346	no	0	0	0	0	0	0	0	0	0	0	0	AA	CT	AG	CC	AG	CT	GT	AG	CT	TT
A0708	S293	A	01	2	2013-09-16	2018-08-27	other	09	3	704	2017-09-13	20171	300	40.8	3635	7850	7850	155	317	107	260	yes	1	0	0	0	0	1	1	0	0	0	0	GG	TT	AA	CC	AA	TT	GT	GG	CC	TT
A0709	S412	A	01	2	2013-09-19	2019-09-10	hoof/limbs	08	3	742	2017-09-01	20171	312	38	3983	9582	9671	184	472	135	356	yes	1	1	1	0	0	0	0	0	0	0	0	AG	TT	AG	CC	AA	TT	GT	GG	CC	TT
A0709	S412	A	01	2	2013-09-19	2019-09-10	hoof/limbs	08	4	742	2018-09-01	20181	280	38.4		9174	9174		445		345	yes	1	1	1	0	0	0	0	0	0	0	0	AG	TT	AG	CC	AA	TT	GT	GG	CC	TT
A0709	S413	A	01	2	2013-09-19	2019-09-10	hoof/limbs	08	5	742	2019-08-11	20191	30	22.3		669	669		34		21	no	0	0	0	0	0	0	0	0	0	0	0	AG	TT	AG	CC	AA	TT	GT	GG	CC	TT
A0710	S287	A	01	2	2013-09-19		kept	00	2	815	2017-01-25	20162	271	44.9	4232	0	8988	160.3	0	144.2	0	yes	1	1	1	0	0	0	0	0	0	0	0	AG	CT	AG	CC	GG	CT	GG	AG	TT	TT
A0711	S412	A	01	2	2013-09-19	2018-10-12	other	09	2	780	2017-01-06	20162	430	47.3	4796	13172	16076	202	533	165	480	yes	1	1	1	0	0	0	0	0	0	0	0	AA	CT	AG	CT	GG	CT	GT	GG	CC	TT
A0711	S412	A	01	2	2013-09-19	2018-10-12	other	09	3	780	2018-05-02	20181	163	57		7327	7327		283		220	yes	1	1	2	0	0	0	0	0	0	0	0	AA	CT	AG	CT	GG	CT	GT	GG	CC	TT
A0711	S412	A	01	2	2013-09-19	2018-10-12	other	09	3	780	2018-05-02	20181	163	57		7327	7327		283		220	yes	1	1	1	0	0	0	0	0	0	0	0	AA	CT	AG	CT	GG	CT	GT	GG	CC	TT
A0712	S264	A	01	2	2013-09-19	2019-05-09	low yield	03	2	1015	2017-07-28	20171	410	46.4	4408	13063	15625	142	381	127	409	yes	1	1	1	0	0	0	0	0	0	0	0	AG	CT	AA	CC	GG	TT	TT	GG	CC	TT
A0713	S271	A	01	2	2013-09-20	2018-11-30	udder disease	06	3	678	2017-08-29	20171	315	47.8	5018	11920	12133	162	418	138	360	yes	1	1	1	0	0	0	0	0	0	0	0	AG	CC	GG	CC	AA	CT	GT	AG	CT	TT
A0714	S289	A	01	2	2013-09-20		kept	00	4	669	2018-06-25	20181	348	42.9		12370	13349		456		382	no	0	0	0	0	0	0	0	0	0	0	0	AG	CT	AG	CC	AG	CT	GG	GG	CC	TT
A0714	S289	A	01	2	2013-09-20		kept	00	5	669	2019-07-24	20191	62	41.9			2631					no	0	0	0	0	0	0	0	0	0	0	0	AG	CT	AG	CC	AG	CT	GG	GG	CC	TT
A0715	S289	A	01	2	2013-09-21	2017-10-12	fertility	04	3	696	2017-07-03	20171	101	30.9	3537	0	3575	137.7	0	103.9	0	no	0	0	0	0	0	0	0	0	0	0	0	AA	CC	GG	CC	GG	CC	TT	AG	CT	TT
A0716	S271	A	01	2	2013-09-23	2019-02-14	udder disease	06	4	671	2019-01-19	20182	26	23.2		603	603		34		20	no	0	0	0	0	0	0	0	0	0	0	0	AG	TT	AG	CC	AA	CT	GT	GG	CC	TT
A0717	S287	A	01	2	2013-09-24		kept	00	2	660	2016-10-07	20162	490	37.9	3037	7609	10517	139	368	105	291	yes	1	1	1	0	0	0	0	0	0	0	0	AA	TT	AA	CC	AG	CC	GT	GG	CC	TT
A0718	S264	A	01	2	2013-09-25		kept	00	2	699	2016-12-05	20162	280	46.1	4519	10260	10260	178.9	411.1	145.2	340.8	no	0	0	0	0	0	0	0	0	0	0	0	AA	CT	AA	CC	AG	CT	GT	GG	CT	TT
A0719	S413	A	01	2	2013-09-25		kept	00	2	905	2017-05-05	20171	171	23.9	2057	0	3588	113.8	0	59.1	0	no	0	0	0	0	0	0	0	0	0	0	0	AG	TT	AA	CT	AG	CC	GT	GG	CC	TT
A0720	S318	A	01	2	2013-09-26		kept	00	3	710	2017-06-25	20171	288	51.4	5154	11575	11575	119	319	144	361	yes	1	1	1	0	0	0	0	0	0	0	0	AG	CC	GG	CC	AA	TT	GG	GG	CC	TT
A0720	S318	A	01	2	2013-09-26		kept	00	4	710	2018-06-04	20181	369	57.4		14464	15551		375		446	yes	1	1	2	0	0	0	0	0	0	0	0	AG	CC	GG	CC	AA	TT	GG	GG	CC	TT
A0720	S318	A	01	2	2013-09-26		kept	00	4	710	2018-06-04	20181	369	57.4		14464	15551		375		446	yes	1	1	1	0	0	0	0	0	0	0	0	AG	CC	GG	CC	AA	TT	GG	GG	CC	TT
A0720	S318	A	01	2	2013-09-26		kept	00	5	710	2019-07-19	20191	67	57			3622					no	0	0	0	0	0	0	0	0	0	0	0	AG	CC	GG	CC	AA	TT	GG	GG	CC	TT
A0721	S265	A	01	2	2013-09-28	2018-09-30	other	09	3	750	2017-10-16	20172	299	29.1		10319	10319		366		368	no	0	0	0	0	0	0	0	0	0	0	0	AG	CT	AG	CC	GG	CT	GG	GG	CC	TT
A0722	S271	A	01	2	2013-09-28	2019-03-22	udder disease	06	3	658	2017-08-06	20171	310	47.9	4443	11264	11375	170	464	129	369	yes	1	1	1	0	0	0	0	0	0	0	0	AA	TT	AA	CC	AG	CC	GG	AG	CT	TT
A0722	S271	A	01	2	2013-09-28	2019-03-22	udder disease	06	4	658	2018-07-21	20181	244	50		9789	9789		354		329	yes	1	1	1	0	0	0	0	0	0	0	0	AA	TT	AA	CC	AG	CC	GG	AG	CT	TT
A0723	S293	A	01	2	2013-09-28	2018-12-14	fertility	04	3	787	2017-12-06	20172	339	44.2		11619	12515		475		428	no	0	0	0	0	0	0	0	0	0	0	0	GG	TT	AA	CC	AA	TT	GT	GG	CT	TT
A0724	S276	A	01	2	2013-09-30		kept	00	2	807	2017-03-23	20162	214	38.9	3662	0	6955	149.7	0	123.6	0	no	0	0	0	0	0	0	0	0	0	0	0	AA	TT	AA	CC	AG	TT	GT	GG	CC	TT
A0725	S266	A	01	2	2013-10-02		kept	00	2	749	2016-12-24	20162	303	38.1	3760	0	9511	168.9	0	128.1	0	no	0	0	0	0	0	0	0	0	0	0	0	AA	TT	AG	CT	AG	CC	GG	AG	CT	TT
A0726	S327	A	01	2	2013-10-02		kept	00	4	698	2018-10-11	20182	348	51.2		12669	13815		516		457	yes	1	1	1	0	0	0	0	0	0	0	0	AA	CT	AA	CC	AG	TT	GT	GG	CC	CT
A0727	S289	A	01	2	2013-10-02	2018-10-27	other	09	3	709	2017-08-24	20171	320	55.6	5227	13633	13923	176	473	139	393	no	0	0	0	0	0	0	0	0	0	0	0	AA	CC	GG	CC	AA	CT	GT	AA	TT	CT
A0727	S289	A	01	2	2013-10-02	2018-10-27	other	09	4	709	2018-09-22	20181	35	54.1		1894	1894		66		56	no	0	0	0	0	0	0	0	0	0	0	0	AA	CC	GG	CC	AA	CT	GT	AA	TT	CT
A0728	S264	A	01	2	2013-10-02		kept	00	2	709	2017-01-31	20162	465	51.9	4894	13497	17271	171	459	149	425	yes	1	0	0	0	0	0	0	1	1	0	0	GG	TT	AA	CC	AG	TT	TT	GG	CT	TT
A0728	S264	A	01	2	2013-10-02		kept	00	3	709	2018-06-23	20181	458	42.3		11671	16573		419		378	yes	1	1	1	0	0	0	0	0	0	0	0	GG	TT	AA	CC	AG	TT	TT	GG	CT	TT
A0729	S301	A	01	2	2013-10-02	2019-02-06	other	09	3	697	2017-10-24	20172	470	48.9		13676	17280		475		419	yes	1	1	1	0	0	0	0	0	0	0	0	AG	CT	AG	CC	AA	TT	TT	GG	CC	CT
A0730	S304	A	01	2	2013-10-04	2019-05-03	fertility	04	2	670	2017-01-07	20162	398	36	3999	11305	13022	169	446	135	396	no	0	0	0	0	0	0	0	0	0	0	0	AG	TT	AA	CC	AA	TT	GT	AG	CT	TT
A0730	S304	A	01	2	2013-10-04	2019-05-03	fertility	04	3	670	2018-03-20	20172	409	35.7		10939	13729		416		393	no	0	0	0	0	0	0	0	0	0	0	0	AG	TT	AA	CC	AA	TT	GT	AG	CT	TT
A0731	S309	A	01	2	2013-10-05		kept	00	2	819	2016-12-04	20162	341	37.6	3819	10277	10936	143	402	124	350	no	0	0	0	0	0	0	0	0	0	0	0	AG	TT	AA	CC	AG	CT	GT	AG	CT	CT
A0731	S309	A	01	2	2013-10-05		kept	00	3	819	2018-01-05	20172	379	39		10761	12325		425		358	no	0	0	0	0	0	0	0	0	0	0	0	AG	TT	AA	CC	AG	CT	GT	AG	CT	CT
A0732	S304	A	01	2	2013-10-06	2018-12-14	hoof/limbs	08	2	777	2016-12-09	20162	336	34.7	3286	8164	8511	170	417	114	306	no	0	0	0	0	0	0	0	0	0	0	0	AA	TT	AA	CC	AA	TT	TT	GG	CT	TT
A0732	S304	A	01	2	2013-10-06	2018-12-14	hoof/limbs	08	3	777	2018-01-20	20172	328	39.7		9600	9964		501		334	no	0	0	0	0	0	0	0	0	0	0	0	AA	TT	AA	CC	AA	TT	TT	GG	CT	TT
A0733	S326	A	01	2	2013-10-06		kept	00	3	726	2017-08-31	20171	485	42	4260	11730	16910	187	491	133	386	yes	1	1	1	0	0	0	0	0	0	0	0	AA	CC	AG	CC	AG	TT	GT	GG	CC	CT
A0733	S327	A	01	2	2013-10-06		kept	00	4	726	2019-02-21	20182	215	44.3			9254					yes	1	1	1	0	0	0	0	0	0	0	0	AA	CC	AG	CC	AG	TT	GT	GG	CC	CT
A0734	S264	A	01	2	2013-10-06		kept	00	3	701	2017-08-23	20171	384	40.8	4065	10777	12165	176	428	114	329	no	0	0	0	0	0	0	0	0	0	0	0	AG	CT	AA	CC	GG	TT	TT	AG	CT	TT
A0734	S264	A	01	2	2013-10-06		kept	00	4	701	2018-11-25	20182	289	44.2		11169	11169		414		347	no	0	0	0	0	0	0	0	0	0	0	0	AG	CT	AA	CC	GG	TT	TT	AG	CT	TT
A0735	S264	A	01	2	2013-10-08		kept	00	3	729	2018-03-13	20172	291	44.6		11917	11917		423		398	yes	1	0	0	0	0	0	0	0	0	1	1	GG	TT	AA	CC	AG	TT	GT	GG	CT	TT
A0735	S264	A	01	2	2013-10-08		kept	00	4	729	2019-02-22	20182	214	49.4			8757					yes	1	1	1	0	0	0	0	0	0	0	0	GG	TT	AA	CC	AG	TT	GT	GG	CT	TT
A0736	S413	A	01	2	2013-10-08		kept	00	3	782	2017-12-09	20172	44	43.9			1932					no	0	0	0	0	0	0	0	0	0	0	0	AA	TT	AG	CC	AG	TT	TT	AG	CT	TT
A0737	S266	A	01	2	2013-10-10		kept	00	2	757	2016-12-11	20162	334	45.2	4349	10621	11047	192	458	141	371	no	0	0	0	0	0	0	0	0	0	0	0	AG	TT	AA	CT	AG	CT	GT	GG	CC	TT
A0737	S266	A	01	2	2013-10-10		kept	00	3	757	2017-12-19	20172	477	37.6		11518	15237		424		394	no	0	0	0	0	0	0	0	0	0	0	0	AG	TT	AA	CT	AG	CT	GT	GG	CC	TT
A0737	S266	A	01	2	2013-10-10		kept	00	4	757	2019-07-21	20191	65	47.3			3051					no	0	0	0	0	0	0	0	0	0	0	0	AG	TT	AA	CT	AG	CT	GT	GG	CC	TT
A0738	S320	A	01	2	2013-10-10	2019-02-15	udder disease	06	3	790	2018-09-07	20181	161	46.5		6223	6223		228		197	yes	1	0	0	0	0	1	1	0	0	0	0	AG	TT	AA	CC	AA	CT	TT	GG	CC	CT
A0738	S320	A	01	2	2013-10-10	2019-02-15	udder disease	06	3	790	2018-09-07	20181	161	46.5		6223	6223		228		197	yes	1	0	0	1	1	0	0	0	0	0	0	AG	TT	AA	CC	AA	CT	TT	GG	CC	CT
A0739	S185	A	01	2	2013-10-10	2018-04-06	fertility	04	2	797	2017-02-26	20162	330	48.5	4229	11013	11553	184	496	129	364	yes	1	0	0	1	1	0	0	0	0	0	0	AA	CC	AG	CT	AG	CT	TT	GG	CC	TT
A0740	S264	A	01	2	2013-10-12	2018-11-16	hoof/limbs	08	2	865	2017-03-01	20162	299	48.4	4295	9611	9611	151	335	123	292	yes	1	0	0	0	0	1	1	0	0	0	0	AG	TT	AA	CC	AA	TT	GT	GG	CC	TT
A0741	S189	A	01	2	2013-10-12	2018-09-16	hoof/limbs	08	3	778	2018-02-09	20172	219	36.8		9637	9637		361		315	no	0	0	0	0	0	0	0	0	0	0	0	AG	CT	AG	CC	AA	TT	GT	AG	CT	TT
A0742	S301	A	01	2	2013-10-15	2019-02-06	other	09	2	838	2017-08-10	20171	306	48.9	4772	12450	12473	201	505	141	404	yes	1	0	0	1	1	0	0	0	0	0	0	AA	TT	AG	CC	AG	CT	GG	GG	CC	CT
A0742	S301	A	01	2	2013-10-15	2019-02-06	other	09	2	838	2017-08-10	20171	306	48.9	4772	12450	12473	201	505	141	404	yes	1	1	1	0	0	0	0	0	0	0	0	AA	TT	AG	CC	AG	CT	GG	GG	CC	CT
A0742	S301	A	01	2	2013-10-15	2019-02-06	other	09	3	838	2018-08-05	20181	185	47		6867	6867		265		228	yes	1	0	0	0	0	1	1	0	0	0	0	AA	TT	AG	CC	AG	CT	GG	GG	CC	CT
A0743	S320	A	01	2	2013-10-16	2018-04-06	metabolism	10	3	774	2017-12-25	20172	28	41.4			1159					no	0	0	0	0	0	0	0	0	0	0	0	AG	CT	GG	CC	AG	CT	TT	GG	CC	TT
A0744	S312	A	01	2	2013-10-17	2018-09-21	other	09	2	717	2017-02-01	20162	282	43.2	4182	10152	10152	136	334	132	326	no	0	0	0	0	0	0	0	0	0	0	0	AA	CT	AA	CC	AG	CT	GG	AG	CT	CC
A0745	S327	A	01	2	2013-10-17	2019-09-04	udder disease	06	3	721	2018-02-04	20172	458	50.7		12416	14977		406		396	yes	1	1	1	0	0	0	0	0	0	0	0	AA	CT	AA	CT	GG	CC	GG	AG	CT	CT
A0745	S327	A	01	2	2013-10-17	2019-09-04	udder disease	06	2	721	2016-12-08	20162	382	47.6	4656	12403	13308	153	401	145	402	no	0	0	0	0	0	0	0	0	0	0	0	AA	CT	AA	CT	GG	CC	GG	AG	CT	CT
A0745	S327	A	01	2	2013-10-17	2019-09-04	udder disease	06	4	721	2019-08-20	20191	15	12.7		191	191		12		7	no	0	0	0	0	0	0	0	0	0	0	0	AA	CT	AA	CT	GG	CC	GG	AG	CT	CT
A0746	S264	A	01	2	2013-10-17		kept	00	2	917	2017-08-23	20171	98	43.8			4252					no	0	0	0	0	0	0	0	0	0	0	0	AG	CT	AG	CT	AG	CT	GT	GG	CC	TT
A0747	S265	A	01	2	2013-10-20	2017-04-13	metabolism	10	2	809	2017-03-17	20162	27	22.4	0	0	605	0	0	0	0	no	0	0	0	0	0	0	0	0	0	0	0	AG	TT	AA	CC	AG	TT	GG	GG	CC	TT
A0748	S320	A	01	2	2013-10-20		kept	00	3	712	2017-09-01	20171	143	35.8	3679		5401	145		104		no	0	0	0	0	0	0	0	0	0	0	0	AG	TT	AA	CC	AA	CT	GT	GG	CC	TT
A0749	S328	A	01	2	2013-10-20		kept	00	3	682	2017-07-10	20171	337	38.9	3650	9150	9777	151	425	122	340	no	0	0	0	0	0	0	0	0	0	0	0	AA	CT	AG	CC	AA	TT	GG	GG	CC	TT
A0749	S328	A	01	2	2013-10-20		kept	00	4	682	2018-08-18	20181	294	35.6		9159	9159		417		338	no	0	0	0	0	0	0	0	0	0	0	0	AA	CT	AG	CC	AA	TT	GG	GG	CC	TT
A0749	S328	A	01	2	2013-10-20		kept	00	5	682	2019-07-28	20191	58	38.5			2188					no	0	0	0	0	0	0	0	0	0	0	0	AA	CT	AG	CC	AA	TT	GG	GG	CC	TT
A0750	S264	A	01	2	2013-10-20		kept	00	3	812	2018-02-21	20172	441	25.9		9396	12181		432		370	no	0	0	0	0	0	0	0	0	0	0	0	AA	CT	AA	CC	AA	TT	TT	GG	CT	CT
A0751	S239	A	01	2	2013-10-21	2017-04-21	udder disease	06	2	760	2017-03-04	20162	48	22.9	0	0	1099	0	0	0	0	yes	1	0	0	0	0	1	1	0	0	0	0	AG	CC	GG	CC	AA	CT	GG	GG	CC	TT
A0752	S320	A	01	2	2013-10-21	2019-10-02	fertility	04	3	718	2017-12-08	20172	277	48.5		10431	10431		395		318	no	0	0	0	0	0	0	0	0	0	0	0	AA	TT	AA	CC	AG	TT	GT	GG	TT	TT
A0753	S320	A	01	2	2013-10-21		kept	00	2	885	2017-06-23	20171	414	43.8	4456	12170	14948	151	435	130	394	yes	1	1	1	0	0	0	0	0	0	0	0	AA	CT	AG	CC	AA	CT	TT	AG	CC	TT
A0753	S320	A	01	2	2013-10-21		kept	00	3	885	2018-10-13	20182	346	39.6		13657	14835		494		445	yes	2	1	1	0	0	0	0	1	1	0	0	AA	CT	AG	CC	AA	CT	TT	AG	CC	TT
A0753	S320	A	01	2	2013-10-21		kept	00	3	885	2018-10-13	20182	346	39.6		13657	14835		494		445	yes	1	0	0	0	0	0	0	1	2	0	0	AA	CT	AG	CC	AA	CT	TT	AG	CC	TT
A0754	S303	A	01	2	2013-10-24		kept	00	3	710	2017-08-01	20171	406	48.9	4771	12252	13721	193	485	116	331	no	0	0	0	0	0	0	0	0	0	0	0	AA	TT	AA	CC	AG	CT	GG	AG	CT	TT
A0755	S285	A	01	2	2013-10-25	2019-10-09	fertility	04	2	830	2017-04-22	20162	507	45.5	4618	12315	17027	190	501	133	387	yes	1	1	1	0	0	0	0	0	0	0	0	AG	CC	GG	CC	AG	CC	GT	GG	CC	TT
A0756	S310	A	01	2	2013-10-26		kept	00	2	792	2016-12-04	20162	281	34.7	3380	8294	8294	128	332.1	110.4	283.2	no	0	0	0	0	0	0	0	0	0	0	0	AG	CT	AA	CC	AG	TT	TT	GG	CC	CT
A0757	S325	A	01	2	2013-10-29	2018-04-06	udder disease	06	2	736	2016-12-19	20162	280	50.6	5049	11297	11297	210.2	437.9	160.7	383.4	no	0	0	0	0	0	0	0	0	0	0	0	AA	TT	AA	CC	AG	CT	GG	GG	CC	TT
A0758	S304	A	01	2	2013-10-29	2019-05-02	other	09	2	889	2017-09-15	20171	421	33.7	3160	10162	12626	120	350	88	309	no	0	0	0	0	0	0	0	0	0	0	0	AA	TT	AA	CC	AA	CT	GT	GG	CC	TT
A0758	S304	A	01	2	2013-10-29	2019-05-02	other	09	3	889	2018-12-26	20182	127	38.3		5115	5115		178		144	no	0	0	0	0	0	0	0	0	0	0	0	AA	TT	AA	CC	AA	CT	GT	GG	CC	TT
A0759	S626	A	01	2	2013-10-30		kept	00	3	768	2017-12-11	20172	302	42.2		9300	9300		388		341	yes	1	1	1	0	0	0	0	0	0	0	0	AG	TT	AA	CC	GG	TT	TT	GG	TT	TT
A0759	S626	A	01	2	2013-10-30		kept	00	2	768	2017-01-05	20162	309	16.6	2845	8086	8110	120	348	102	309	no	0	0	0	0	0	0	0	0	0	0	0	AG	TT	AA	CC	GG	TT	TT	GG	TT	TT
A0760	S264	A	01	2	2013-10-31	2019-05-03	udder disease	06	3	777	2018-09-18	20181	227	34.3		7866	7866		320		275	no	0	0	0	0	0	0	0	0	0	0	0	AA	CT	AG	CC	AG	TT	GT	GG	CC	TT
A0761	S264	A	01	2	2013-10-31		kept	00	4	744	2019-03-12	20182	196	40.3			8333					yes	1	0	0	1	1	0	0	0	0	0	0	AA	CC	AG	CC	AA	CT	GT	GG	CC	TT
A0762	S261	A	01	2	2013-11-01	2019-07-12	udder disease	06	2	709	2016-10-29	20162	345	41.8	4277	11251	12049	151.5	417.8	139.4	380.9	yes	1	1	1	0	0	0	0	0	0	0	0	AA	CT	AA	CC	AA	TT	TT	GG	CC	TT
A0762	S262	A	01	2	2013-11-01	2019-07-12	udder disease	06	3	709	2017-11-21	20172	403	24.9		10761	12779		398		371	yes	1	1	1	0	0	0	0	0	0	0	0	AA	CT	AA	CC	AA	TT	TT	GG	CC	TT
A0763	S262	A	01	2	2013-11-05	2019-02-14	udder disease	06	2	995	2017-10-08	20172	275	39.8	4265	9079	9079	191	421	135	326	yes	1	1	1	0	0	0	0	0	0	0	0	AA	CT	AG	CC	AA	TT	GT	GG	CC	TT
A0763	S263	A	01	2	2013-11-05	2019-02-14	udder disease	06	2	995	2017-10-08	20172	275	39.8	4265	9079	9079	191	421	135	326	yes	1	0	0	0	0	0	0	0	0	1	1	AA	CT	AG	CC	AA	TT	GT	GG	CC	TT
A0764	S264	A	01	2	2013-11-03		kept	00	2	814	2017-04-05	20162	292	55.6	5521		14080	191		165		yes	1	1	1	0	0	0	0	0	0	0	0	AA	CC	AA	CC	AA	TT	TT	GG	CC	TT
A0765	S264	A	01	2	2013-11-04		kept	00	3	762	2018-06-28	20181	376	34.6		10813	12021		439		362	no	0	0	0	0	0	0	0	0	0	0	0	AG	CT	AG	CC	AA	TT	GG	GG	CC	CT
A0765	S264	A	01	2	2013-11-04		kept	00	4	762	2019-09-04	20191	20	31.4			628					no	0	0	0	0	0	0	0	0	0	0	0	AG	CT	AG	CC	AA	TT	GG	GG	CC	CT
A0766	S318	A	01	2	2013-11-05		kept	00	3	805	2018-03-27	20172	407	47.2		9737	10481		383		310	yes	1	1	2	0	0	0	0	0	0	0	0	AG	CT	AG	CT	AG	CT	GT	GG	CT	CT
A0766	S318	A	01	2	2013-11-05		kept	00	3	805	2018-03-27	20172	407	47.2		9737	10481		383		310	yes	1	1	1	0	0	0	0	0	0	0	0	AG	CT	AG	CT	AG	CT	GT	GG	CT	CT
A0767	S306	A	01	2	2013-11-06	2018-11-16	low yield	03	2	701	2016-10-08	20162	307	39.7	4279	10404	10428	148.6	372.1	132.4	336.4	yes	1	1	1	0	0	0	0	0	0	0	0	AA	CC	AG	CC	AG	TT	GT	AG	CT	CT
A0767	S306	A	01	2	2013-11-06	2018-11-16	low yield	03	3	701	2017-09-22	20171	420	52.6	4887	11262	13973	169	430	144	369	yes	1	1	1	0	0	0	0	0	0	0	0	AA	CC	AG	CC	AG	TT	GT	AG	CT	CT
A0768	S265	A	01	2	2013-11-06	2017-09-14	other	09	2	753	2017-05-19	20171	118	36.6	3979	0	4694	133.7	0	126	0	no	0	0	0	0	0	0	0	0	0	0	0	AG	CT	AA	CC	AG	TT	GT	GG	CC	TT
A0769	S264	A	01	2	2013-11-06		kept	00	2	763	2017-04-24	20162	414	58.9	5289	11617	13628	194	466	148	374	no	0	0	0	0	0	0	0	0	0	0	0	AG	TT	AA	CC	AA	CT	GG	GG	CT	TT
A0770	S318	A	01	2	2013-11-07	2019-02-11	metabolism	10	2	696	2016-08-08	20161	413	35.6	3485	9670	11391	141.7	424	113.2	365.1	yes	1	1	1	0	0	0	0	0	0	0	0	AA	CT	AG	CC	AA	TT	GT	GG	CT	CT
A0770	S318	A	01	2	2013-11-07	2019-02-11	metabolism	10	3	696	2018-01-01	20172	384	31.8		11043	12262		439		358	yes	1	1	1	0	0	0	0	0	0	0	0	AA	CT	AG	CC	AA	TT	GT	GG	CT	CT
A0771	S185	A	01	2	2013-11-12		kept	00	2	763	2016-12-28	20162	317	42.9	3834	9752	9952	174	458	128	344	no	0	0	0	0	0	0	0	0	0	0	0	AA	TT	AA	CT	AG	CT	TT	AG	TT	TT
A0771	S185	A	01	2	2013-11-12		kept	00	3	763	2017-12-18	20172	327	45.3		10755	11006		484		376	no	0	0	0	0	0	0	0	0	0	0	0	AA	TT	AA	CT	AG	CT	TT	AG	TT	TT
A0771	S185	A	01	2	2013-11-12		kept	00	4	763	2018-12-25	20182	273	50.3			10352					no	0	0	0	0	0	0	0	0	0	0	0	AA	TT	AA	CT	AG	CT	TT	AG	TT	TT
A0772	S626	A	01	2	2013-11-08		kept	00	4	695	2018-07-21	20181	322	48		11693	12099		424		392	yes	1	1	1	0	0	0	0	0	0	0	0	AA	CC	AG	CC	AG	TT	GT	GG	CT	TT
A0772	S626	A	01	2	2013-11-08		kept	00	3	695	2017-08-27	20171	289	48.1	4644	11222	11222	160	421	143	371	no	0	0	0	0	0	0	0	0	0	0	0	AA	CC	AG	CC	AG	TT	GT	GG	CT	TT
A0772	S626	A	01	2	2013-11-08		kept	00	5	695	2019-08-16	20191	39	39.3			1705					no	0	0	0	0	0	0	0	0	0	0	0	AA	CC	AG	CC	AG	TT	GT	GG	CT	TT
A0773	S264	A	01	2	2013-11-12		kept	00	3	890	2018-10-22	20182	337	52		13325	14164		525		455	yes	1	1	1	0	0	0	0	0	0	0	0	AG	TT	AA	CC	AA	CT	TT	AG	CT	TT
A0773	S264	A	01	2	2013-11-12		kept	00	2	890	2017-08-07	20171	400	36	3848	11291	13897	156	464	126	395	no	0	0	0	0	0	0	0	0	0	0	0	AG	TT	AA	CC	AA	CT	TT	AG	CT	TT
A0774	S263	A	01	2	2013-11-12	2018-03-09	udder disease	06	2	824	2017-06-03	20171	233	43.8	4522		9679	143		122		yes	1	0	0	0	0	1	1	0	0	0	0	AA	CC	AG	CC	AG	CT	TT	GG	CC	TT
A0775	S264	A	01	2	2013-11-13	2019-08-01	metabolism	10	2	727	2017-02-16	20162	312	39.3	4368	10805	10984	182	452	141	374	yes	1	0	0	0	0	1	1	0	0	0	0	AG	CT	AA	CC	AG	TT	GT	GG	CC	TT
A0775	S264	A	01	2	2013-11-13	2019-08-01	metabolism	10	2	727	2017-02-16	20162	312	39.3	4368	10805	10984	182	452	141	374	yes	1	1	1	0	0	0	0	0	0	0	0	AG	CT	AA	CC	AG	TT	GT	GG	CC	TT
A0775	S264	A	01	2	2013-11-13	2019-08-01	metabolism	10	3	727	2018-03-16	20172	390	44.4		10695	11861		440		373	yes	1	0	0	0	0	1	1	0	0	0	0	AG	CT	AA	CC	AG	TT	GT	GG	CC	TT
A0775	S264	A	01	2	2013-11-13	2019-08-01	metabolism	10	3	727	2018-03-16	20172	390	44.4		10695	11861		440		373	yes	1	0	0	0	0	0	0	0	0	1	1	AG	CT	AA	CC	AG	TT	GT	GG	CC	TT
A0775	S264	A	01	2	2013-11-13	2019-08-01	metabolism	10	3	727	2018-03-16	20172	390	44.4		10695	11861		440		373	yes	1	1	1	0	0	0	0	0	0	0	0	AG	CT	AA	CC	AG	TT	GT	GG	CC	TT
A0776	S412	A	01	2	2013-11-14	2017-10-26	udder disease	06	2	820	2017-02-19	20162	249	35.7	3827	0	8570	166.6	0	121.4	0	yes	1	0	0	0	0	0	0	1	2	0	0	AG	TT	AA	CC	AG	CT	GT	GG	CC	TT
A0776	S412	A	01	2	2013-11-14	2017-10-26	udder disease	06	2	820	2017-02-19	20162	249	35.7	3827	0	8570	166.6	0	121.4	0	yes	1	0	0	0	0	0	0	1	1	0	0	AG	TT	AA	CC	AG	CT	GT	GG	CC	TT
A0777	S155	A	01	2	2013-11-14		kept	00	3	672	2017-07-29	20171	86	21.8	0	0	1330	0	0	0	0	no	0	0	0	0	0	0	0	0	0	0	0	AA	CT	AA	CC	AA	CT	GT	GG	TT	CT
A0778	S328	A	01	2	2013-11-14		kept	00	4	751	2019-01-12	20182	255	47.9			12555					no	0	0	0	0	0	0	0	0	0	0	0	AA	TT	AA	TT	AA	CT	GG	AG	CT	TT
A0779	S325	A	01	2	2013-11-16		kept	00	2	769	2017-01-08	20162	488	39.1	4482	11431	14090	177	471	139	384	no	0	0	0	0	0	0	0	0	0	0	0	AA	CC	AG	CC	AG	TT	TT	GG	CC	CT
A0779	S326	A	01	2	2013-11-16		kept	00	3	769	2018-09-18	20181	357	34.3		12049	12997		568		421	no	0	0	0	0	0	0	0	0	0	0	0	AA	CC	AG	CC	AG	TT	TT	GG	CC	CT
A0780	S185	A	01	2	2013-11-17		kept	00	3	683	2017-10-09	20172	337	30.9	3277	8195	8728	164	398	115	308	no	0	0	0	0	0	0	0	0	0	0	0	AA	CT	AG	CT	AG	CT	TT	GG	CT	TT
A0780	S185	A	01	2	2013-11-17		kept	00	4	683	2018-11-16	20182	298	46		11320	11320		551		401	no	0	0	0	0	0	0	0	0	0	0	0	AA	CT	AG	CT	AG	CT	TT	GG	CT	TT
A0781	S264	A	01	2	2013-11-18		kept	00	2	839	2017-05-20	20171	247	42.8	4178		8940	157		118		yes	1	1	1	0	0	0	0	0	0	0	0	AG	TT	AG	CC	AA	TT	GT	GG	CC	TT
A0782	S306	A	01	2	2013-11-18	2018-08-31	udder disease	06	2	932	2017-06-23	20171	322	46.1	4635	12185	12731	91	267	123	372	yes	1	1	1	0	0	0	0	0	0	0	0	AG	CT	AG	CC	GG	CT	TT	AG	CT	CT
A0783	S185	A	01	2	2013-12-04	2018-12-14	low yield	03	1	953	2016-07-14	20161	393	25.6	3096	9669	11763	121.6	341.8	97.3	336.5	yes	1	0	0	0	0	0	0	1	1	0	0	AA	CT	AG	CT	AA	CT	GT	GG	CC	TT
A0784	S493	A	01	2	2013-11-03		kept	00	3	703	2017-09-29	20171	501	50.5	5264	14031	19311	238	588	157	458	yes	1	1	1	0	0	0	0	0	0	0	0	AA	TT	AA	CC	AA	CT	GT	GG	CC	TT
A0785	S205	A	01	2	2014-02-02		kept	00	4	804	2019-05-05	20191	142	40.1			5538					yes	1	0	0	0	0	1	1	0	0	0	0	AA	TT	AA	CT	AA	CT	GG	GG	CC	TT
A0785	S205	A	01	2	2014-02-02		kept	00	2	804	2017-05-08	20171	308	46.8	4583	11705	11785	175	511	145	414	no	0	0	0	0	0	0	0	0	0	0	0	AA	TT	AA	CT	AA	CT	GG	GG	CC	TT
A0785	S205	A	01	2	2014-02-02		kept	00	3	804	2018-04-25	20172	321	39.5		11184	11560		471		407	no	0	0	0	0	0	0	0	0	0	0	0	AA	TT	AA	CT	AA	CT	GG	GG	CC	TT
A0786	S205	A	01	2	2014-04-18		kept	00	2	706	2017-03-16	20162	330	34.5	3679	10245	10823	141	413	120	344	no	0	0	0	0	0	0	0	0	0	0	0	AA	CT	AA	CT	AG	CT	GT	GG	CC	TT
A0786	S205	A	01	2	2014-04-18		kept	00	3	706	2018-04-21	20172	354	45		11440	12642		480		383	no	0	0	0	0	0	0	0	0	0	0	0	AA	CT	AA	CT	AG	CT	GT	GG	CC	TT
A0786	S206	A	01	2	2014-04-18		kept	00	4	706	2019-06-22	20191	94	43			3864					no	0	0	0	0	0	0	0	0	0	0	0	AA	CT	AA	CT	AG	CT	GT	GG	CC	TT
A0787	S194	A	01	2	2014-07-01	2018-11-16	udder disease	06	2	682	2017-12-10	20172	341	35.9		10052	11027		422		365	yes	1	1	1	0	0	0	0	0	0	0	0	AA	CT	AG	CC	GG	CT	GT	GG	CT	CC
A0787	S194	A	01	2	2014-07-01	2018-11-16	udder disease	06	2	682	2017-12-10	20172	341	35.9		10052	11027		422		365	yes	1	1	2	0	0	0	0	0	0	0	0	AA	CT	AG	CC	GG	CT	GT	GG	CT	CC
A0788	S194	A	01	2	2014-07-02		kept	00	2	723	2017-08-02	20171	314	28.9	3001	7134	7287	137	324	95	251	yes	1	0	0	0	0	1	1	0	0	0	0	AA	TT	AA	CT	GG	CT	GT	GG	CT	CT
A0788	S195	A	01	2	2014-07-02		kept	00	3	723	2018-08-11	20181	409	31.9		8951	11330		374		320	yes	1	1	1	0	0	0	0	0	0	0	0	AA	TT	AA	CT	GG	CT	GT	GG	CT	CT
A0789	S196	A	01	2	2014-07-04		kept	00	3	767	2018-11-08	20182	320	42.3		11953	12336		508		426	yes	1	1	1	0	0	0	0	0	0	0	0	AA	CT	AG	CC	GG	CT	GT	GG	CT	CT
A0789	S196	A	01	2	2014-07-04		kept	00	3	767	2018-11-08	20182	320	42.3		11953	12336		508		426	yes	1	0	0	0	0	1	1	0	0	0	0	AA	CT	AG	CC	GG	CT	GT	GG	CT	CT
A0789	S197	A	01	2	2014-07-04		kept	00	2	767	2017-12-11	20172	274	46.6		11773	11773		461		382	no	0	0	0	0	0	0	0	0	0	0	0	AA	CT	AG	CC	GG	CT	GT	GG	CT	CT
A0790	S209	A	01	2	2014-07-09		kept	00	3	797	2019-01-30	20182	237	50.4			11261					no	0	0	0	0	0	0	0	0	0	0	0	AA	TT	AA	CC	AG	CT	TT	AG	CT	TT
A0791	S208	A	01	2	2014-07-20	2018-03-01	udder disease	06	2	737	2017-10-06	20172	108	39.2	4546		4878	171		132		yes	1	1	1	0	0	0	0	0	0	0	0	AA	CT	AG	CC	AG	CC	GG	AG	CT	TT
A0792	S628	A	01	2	2014-11-11	2018-10-01	metabolism	10	2	781	2017-12-10	20172	285	40.6		9698	9698		359		339	yes	1	0	0	0	0	1	1	0	0	0	0	AG	CT	AA	CC	AG	CC	GG	AG	CT	TT
A0793	S263	A	01	2	2013-11-20	2017-08-10	udder disease	06	2	792	2017-02-28	20162	163	51.6	4426	0	6040	172.3	0	146.3	0	yes	1	1	1	0	0	0	0	0	0	0	0	AG	TT	AA	CC	AG	TT	TT	GG	CC	TT
A0793	S264	A	01	2	2013-11-20	2017-08-10	udder disease	06	2	792	2017-02-28	20162	163	51.6	4426	0	6040	172.3	0	146.3	0	yes	1	0	0	0	0	1	1	0	0	0	0	AG	TT	AA	CC	AG	TT	TT	GG	CC	TT
A0794	S309	A	01	2	2013-11-20	2018-10-11	other	09	3	776	2017-12-10	20172	244	38		7500	7500		278		276	yes	1	0	0	1	1	0	0	0	0	0	0	AG	CT	AA	CC	AG	TT	GT	GG	CC	CT
A0794	S312	A	01	2	2013-11-20	2018-10-11	other	09	2	776	2016-12-28	20162	317	43	4203	10776	10848	164	409	140	380	no	0	0	0	0	0	0	0	0	0	0	0	AG	CT	AA	CC	AG	TT	GT	GG	CC	CT
A0795	S318	A	01	2	2013-11-21	2019-07-12	metabolism	10	2	682	2016-10-22	20162	293	44.1	4448	9789	9789	151.5	353.6	127.7	305.2	yes	1	0	0	0	0	0	0	0	0	1	1	AA	CT	AA	CT	AA	CT	GT	GG	CT	TT
A0795	S318	A	01	2	2013-11-21	2019-07-12	metabolism	10	3	682	2017-10-04	20172	342	50.7	4946	10568	11015	187	395	142	326	yes	1	1	1	0	0	0	0	0	0	0	0	AA	CT	AA	CT	AA	CT	GT	GG	CT	TT
A0796	S264	A	01	2	2013-11-23	2017-07-07	udder disease	06	2	778	2017-02-19	20162	138	38.2	4144	0	5751	168.5	0	137	0	yes	1	1	1	0	0	0	0	0	0	0	0	GG	TT	AA	CC	AG	TT	GT	AG	CT	TT
A0797	S318	A	01	2	2013-11-23	2017-10-26	hoof/limbs	08	2	679	2017-05-10	20171	169	52.4	4424	0	5889	182.3	0	124	0	no	0	0	0	0	0	0	0	0	0	0	0	AG	CC	AA	CC	AG	TT	GG	AG	CT	TT
A0798	S311	A	01	2	2013-11-25		kept	00	2	819	2017-09-07	20171	137	39.5	4515		6268	150		137		no	0	0	0	0	0	0	0	0	0	0	0	AG	CT	AG	CC	AG	TT	GT	GG	CC	CT
A0799	S264	A	01	2	2013-11-26	2019-08-16	udder disease	06	2	726	2017-03-19	20162	418	41.6	4084	11184	13475	174	478	128	382	no	0	0	0	0	0	0	0	0	0	0	0	AG	CC	AA	CC	AG	CT	GT	AG	CT	CT
A0800	S265	A	01	2	2013-11-26	2019-01-13	metabolism	10	2	811	2017-02-11	20162	272	44.4	4469	9944	9944	131	280	139	331	no	0	0	0	0	0	0	0	0	0	0	0	GG	CT	AG	CT	AG	CT	TT	GG	CC	TT
A0800	S265	A	01	2	2013-11-26	2019-01-13	metabolism	10	3	811	2018-01-22	20172	292	48.3		10611	10611		324		352	no	0	0	0	0	0	0	0	0	0	0	0	GG	CT	AG	CT	AG	CT	TT	GG	CC	TT
A0801	S265	A	01	2	2013-12-04	2017-06-08	other	09	2	755	2016-12-26	20162	164	31.8	3170	0	5148	142.4	0	106.1	0	no	0	0	0	0	0	0	0	0	0	0	0	AG	CC	AA	CC	AG	TT	GT	AG	CT	TT
A0802	S285	A	01	2	2013-11-28		kept	00	2	754	2017-01-06	20162	490	33.4	3400	9151	11578	150	401	123	345	yes	1	0	0	0	0	1	1	0	0	0	0	AA	TT	AA	CC	AA	CT	GG	GG	CT	CT
A0802	S285	A	01	2	2013-11-28		kept	00	3	754	2018-07-17	20181	295	17.2		8301	8301		409		311	yes	1	0	0	0	0	1	1	0	0	0	0	AA	TT	AA	CC	AA	CT	GG	GG	CT	CT
A0802	S285	A	01	2	2013-11-28		kept	00	4	754	2019-07-22	20191	64	37.3			2410					no	0	0	0	0	0	0	0	0	0	0	0	AA	TT	AA	CC	AA	CT	GG	GG	CT	CT
A0803	S185	A	01	2	2013-11-28		kept	00	2	776	2017-02-24	20162	304	41.4	4327	10648	10648	148	363	131	345	yes	1	0	0	0	0	0	0	0	0	1	1	AG	TT	AA	CC	AG	CC	GG	GG	CC	TT
A0804	S264	A	01	2	2013-11-28		kept	00	2	823	2017-03-19	20162	358	46.3	4604	11892	13293	165	431	144	399	no	0	0	0	0	0	0	0	0	0	0	0	AG	TT	AA	CC	AA	CT	TT	GG	CC	TT
A0805	S271	A	01	2	2013-11-30	2019-08-09	udder disease	06	3	816	2018-03-28	20172	499	49.2		11748	16342		428		379	yes	1	0	0	0	0	0	0	0	0	1	1	AA	CC	GG	CC	AG	TT	GT	AG	CT	TT
A0806	S265	A	01	2	2013-12-01	2019-05-09	metabolism	10	3	940	2019-04-02	20182	37	29.2		1080	1080		41		34	no	0	0	0	0	0	0	0	0	0	0	0	AA	CT	AA	CC	AA	TT	GT	GG	CT	CT
A0807	S626	A	01	2	2013-12-01		kept	00	3	830	2018-01-19	20172	389	58.8		12615	13704		434		419	yes	1	1	1	0	0	0	0	0	0	0	0	AG	CT	AA	CC	AG	TT	GG	GG	CT	CT
A0807	S626	A	01	2	2013-12-01		kept	00	4	830	2019-06-25	20191	91	48.9			4712					no	0	0	0	0	0	0	0	0	0	0	0	AG	CT	AA	CC	AG	TT	GG	GG	CT	CT
A0808	S318	A	01	2	2013-12-02		kept	00	2	764	2016-12-18	20162	295	43.3	4213	10389	10389	159.5	385.9	131.8	342.5	no	0	0	0	0	0	0	0	0	0	0	0	AA	CT	AA	CC	AG	CT	GG	GG	CC	TT
A0808	S318	A	01	2	2013-12-02		kept	00	3	764	2017-11-22	20172	293	39.4		10322	10322		376		338	no	0	0	0	0	0	0	0	0	0	0	0	AA	CT	AA	CC	AG	CT	GG	GG	CC	TT
A0808	S318	A	01	2	2013-12-02		kept	00	4	764	2018-11-21	20182	307	27		10860	10918		417		360	no	0	0	0	0	0	0	0	0	0	0	0	AA	CT	AA	CC	AG	CT	GG	GG	CC	TT
A0809	S264	A	01	2	2013-12-02		kept	00	2	745	2016-12-19	20162	294	44.9	4513	11369	11369	172.6	419.2	136.1	367.3	no	0	0	0	0	0	0	0	0	0	0	0	AG	TT	AG	CC	AG	TT	TT	AG	CT	CT
A0809	S264	A	01	2	2013-12-02		kept	00	3	745	2017-11-29	20172	54	42.1			2273					no	0	0	0	0	0	0	0	0	0	0	0	AG	TT	AG	CC	AG	TT	TT	AG	CT	CT
A0810	S155	A	01	2	2013-12-03		kept	00	2	777	2017-03-28	20162	409	45.6	4511	12440	14486	159	457	131	396	yes	1	0	0	0	0	0	0	0	0	1	1	GG	CT	AA	CT	AA	TT	GT	AG	CT	CT
A0810	S155	A	01	2	2013-12-03		kept	00	3	777	2018-06-25	20181	348	47.7		9727	10519		375		325	yes	1	1	1	0	0	0	0	0	0	0	0	GG	CT	AA	CT	AA	TT	GT	AG	CT	CT
A0810	S156	A	01	2	2013-12-03		kept	00	4	777	2019-08-06	20191	49	45.8			2278					no	0	0	0	0	0	0	0	0	0	0	0	GG	CT	AA	CT	AA	TT	GT	AG	CT	CT
A0811	S264	A	01	2	2013-11-29	2017-10-18	udder disease	06	1	801	2016-02-08	20161	618	24.8	3061	9308	16941	109.6	337.5	107.8	334	yes	1	1	1	0	0	0	0	0	0	0	0	AA	TT	AA	CC	AG	CT	GT	GG	CC	TT
A0812	S318	A	01	2	2013-12-06	2019-03-19	other diseases	05	4	687	2019-01-06	20182	72	36		1927	1927		77		61	no	0	0	0	0	0	0	0	0	0	0	0	AA	CT	AA	CC	AA	CC	TT	GG	CC	CT
A0813	S301	A	01	2	2013-12-08		kept	00	3	814	2018-08-05	20181	415	34.3		6811	7963		318		261	yes	1	0	0	0	0	1	1	0	0	0	0	GG	TT	AA	CC	AG	CT	GT	GG	CC	TT
A0813	S303	A	01	2	2013-12-08		kept	00	2	814	2017-06-15	20171	390	27.1	2909	7950	9053	128	408	93	303	no	0	0	0	0	0	0	0	0	0	0	0	GG	TT	AA	CC	AG	CT	GT	GG	CC	TT
A0814	S412	A	01	2	2013-12-09	2017-05-05	udder disease	06	2	764	2016-12-18	20162	138	43.1	3915	0	5092	177.5	0	130.5	0	yes	1	1	1	0	0	0	0	0	0	0	0	AA	CT	AG	CT	AG	CT	GT	GG	CC	TT
A0815	S264	A	01	2	2013-12-10		kept	00	2	818	2017-05-23	20171	153	32.8	3752	0	5573	141.5	0	114	0	yes	1	1	1	0	0	0	0	0	0	0	0	GG	CT	AA	CC	AG	TT	GT	GG	CC	CT
A0816	S617	A	01	2	2013-12-10		kept	00	2	769	2017-05-21	20171	323	30.9	3530	9556	9936	139	385	114	321	yes	1	1	1	0	0	0	0	0	0	0	0	AG	TT	AA	CC	AA	CT	GT	GG	CC	TT
A0816	S617	A	01	2	2013-12-10		kept	00	3	769	2018-06-07	20181	429	41.8		10509	13059		403		344	yes	1	1	1	0	0	0	0	0	0	0	0	AG	TT	AA	CC	AA	CT	GT	GG	CC	TT
A0817	S185	A	01	2	2013-12-12		kept	00	2	717	2017-01-21	20162	338	45.3	4545	12182	12849	185	477	129	375	yes	1	1	1	0	0	0	0	0	0	0	0	AA	CC	AA	CC	AA	CT	TT	GG	CC	TT
A0818	S185	A	01	2	2013-12-12	2019-05-03	hoof/limbs	08	4	791	2019-02-27	20182	65	46.8		2798	2798		105		86	no	0	0	0	0	0	0	0	0	0	0	0	GG	CT	AA	CC	AG	TT	TT	GG	CT	TT
A0819	S264	A	01	2	2013-12-12	2017-06-15	udder disease	06	2	748	2017-02-13	20162	122	43.5	4061	0	4941	147.5	0	131.8	0	yes	1	0	0	1	1	0	0	0	0	0	0	AA	CC	AG	CC	AA	CT	GT	GG	CC	TT
A0820	S264	A	01	2	2013-12-14		kept	00	2	814	2017-04-30	20162	344	36.8	3714	9239	9696	142	401	114	307	yes	1	0	0	0	0	0	0	0	0	1	1	AA	CT	AA	CC	GG	TT	GT	AG	CT	CT
A0821	S306	A	01	2	2013-12-14		kept	00	2	802	2017-02-17	20162	571	33.9	3601	10408	16244	128	362	112	337	yes	1	1	1	0	0	0	0	0	0	0	0	AG	CT	AA	CC	AG	CT	GG	GG	CC	CC
A0822	S264	A	01	2	2013-12-14		kept	00	3	680	2018-12-06	20182	292	52.6			11496					yes	1	1	1	0	0	0	0	0	0	0	0	GG	CC	AA	CC	AG	TT	GT	AG	CT	TT
A0823	S318	A	01	2	2013-12-14	2019-10-02	other	09	2	735	2017-06-16	20171	361	44.9	4819	12840	14152	163	448	132	378	no	0	0	0	0	0	0	0	0	0	0	0	AA	TT	AA	CC	AG	CT	GG	GG	CC	TT
A0823	S319	A	01	2	2013-12-14	2019-10-02	other	09	4	735	2019-09-12	20191	12	21.7			260					no	0	0	0	0	0	0	0	0	0	0	0	AA	TT	AA	CC	AG	CT	GG	GG	CC	TT
A0824	S303	A	01	2	2013-12-15		kept	00	2	814	2017-05-12	20171	332	44.8	4542	11921	12398	160	439	132	391	no	0	0	0	0	0	0	0	0	0	0	0	AG	TT	AA	CC	AG	CT	GT	GG	CC	TT
A0824	S303	A	01	2	2013-12-15		kept	00	3	814	2018-06-21	20181	383	40.1		11472	12678		399		395	no	0	0	0	0	0	0	0	0	0	0	0	AG	TT	AA	CC	AG	CT	GT	GG	CC	TT
A0824	S303	A	01	2	2013-12-15		kept	00	4	814	2019-09-13	20191	11	24.2			266					no	0	0	0	0	0	0	0	0	0	0	0	AG	TT	AA	CC	AG	CT	GT	GG	CC	TT
A0825	S185	A	01	2	2013-12-15		kept	00	2	843	2017-07-18	20171	329	37.8	4051	11135	11629	146	423	125	369	yes	1	0	0	1	1	0	0	0	0	0	0	AA	CT	AG	CT	AA	CT	GT	GG	CC	CT
A0825	S185	A	01	2	2013-12-15		kept	00	3	843	2018-07-31	20181	420	40.9		10761	13859		418		369	yes	1	1	1	0	0	0	0	0	0	0	0	AA	CT	AG	CT	AA	CT	GT	GG	CC	CT
A0826	S617	A	01	2	2013-12-19	2018-03-21	metabolism	10	2	805	2017-01-24	20162	335	39.8	3548	9525	10134	174	442	107	318	yes	1	0	0	0	0	0	0	1	1	0	0	AA	TT	AA	CC	AG	CT	GT	GG	CC	TT
A0827	S328	A	01	2	2013-12-19	2019-01-04	udder disease	06	3	678	2017-11-07	20172	305	28.1		12208	12208		428		396	yes	1	0	0	0	0	1	1	0	0	0	0	AA	CC	AG	CT	AG	CT	GT	GG	CC	TT
A0828	S293	A	01	2	2013-12-18	2019-06-19	udder disease	06	3	651	2017-10-15	20172	391	40.1		11320	12997		464		419	yes	1	1	1	0	0	0	0	0	0	0	0	AG	CT	AA	CC	AG	CT	GG	GG	CC	TT
A0829	S328	A	01	2	2013-12-21	2018-02-26	metabolism	10	2	753	2017-08-26	20171	149	44.7	4956		6589	172		142		yes	1	0	0	1	1	0	0	0	0	0	0	AA	CT	AG	CT	AG	TT	GT	AG	CT	TT
A0829	S328	A	01	2	2013-12-21	2018-02-26	metabolism	10	2	753	2017-08-26	20171	149	44.7	4956		6589	172		142		yes	2	1	1	1	2	0	0	0	0	0	0	AA	CT	AG	CT	AG	TT	GT	AG	CT	TT
A0830	S264	A	01	2	2013-12-22		kept	00	2	796	2017-05-19	20171	248	31.9	3707		8604	144		106		no	0	0	0	0	0	0	0	0	0	0	0	AA	TT	AA	CC	AA	TT	GT	GG	CT	CT
A0831	S329	A	01	2	2013-12-22	2019-07-03	udder disease	06	3	795	2018-03-19	20172	285	42		10905	10905		421		354	yes	1	0	0	0	0	1	1	0	0	0	0	AA	TT	AA	CC	AA	TT	GT	GG	CT	TT
A0831	S329	A	01	2	2013-12-22	2019-07-03	udder disease	06	4	795	2019-02-12	20182	141	50.6		6662	6662		254		213	yes	1	0	0	0	0	1	1	0	0	0	0	AA	TT	AA	CC	AA	TT	GT	GG	CT	TT
A0832	S185	A	01	2	2013-12-23		kept	00	2	853	2017-06-20	20171	325	41.9	4589	11936	12348	174	474	137	396	yes	1	1	1	0	0	0	0	0	0	0	0	AA	TT	AA	TT	GG	CC	GT	AG	TT	CT
A0832	S185	A	01	2	2013-12-23		kept	00	3	853	2018-06-25	20181	456	24.3		10324	14808		417		364	no	0	0	0	0	0	0	0	0	0	0	0	AA	TT	AA	TT	GG	CC	GT	AG	TT	CT
A0833	S264	A	01	2	2013-12-24		kept	00	3	732	2017-11-13	20172	330	19		8365	8462		312		292	no	0	0	0	0	0	0	0	0	0	0	0	AA	CC	AG	CC	AA	TT	GT	GG	CT	TT
A0833	S264	A	01	2	2013-12-24		kept	00	4	732	2018-12-13	20182	285	39.5			9423					no	0	0	0	0	0	0	0	0	0	0	0	AA	CC	AG	CC	AA	TT	GT	GG	CT	TT
A0834	S306	A	01	2	2013-12-24		kept	00	2	814	2017-03-20	20162	385	30.4	3745	9650	10846	146	380	115	306	yes	1	0	0	0	0	1	1	0	0	0	0	AG	TT	AA	CC	AG	TT	TT	AA	TT	CT
A0834	S312	A	01	2	2013-12-24		kept	00	3	814	2018-05-28	20181	376	40.5		10265	11599		388		330	no	0	0	0	0	0	0	0	0	0	0	0	AG	TT	AA	CC	AG	TT	TT	AA	TT	CT
A0834	S312	A	01	2	2013-12-24		kept	00	4	814	2019-08-02	20191	53	24.3			1323					no	0	0	0	0	0	0	0	0	0	0	0	AG	TT	AA	CC	AG	TT	TT	AA	TT	CT
A0835	S264	A	01	2	2013-12-24	2019-10-21	other	09	3	685	2018-10-06	20182	299	33.9		10896	10896		397		381	yes	1	1	1	0	0	0	0	0	0	0	0	AG	CT	AG	CT	GG	CC	TT	GG	TT	CC
A0836	S185	A	01	2	2013-12-26		kept	00	2	868	2017-07-20	20171	327	48.6	4558	11713	11909	164	485	132	397	no	0	0	0	0	0	0	0	0	0	0	0	AA	CT	AA	CT	GG	CT	TT	GG	CC	TT
A0836	S185	A	01	2	2013-12-26		kept	00	3	868	2018-08-16	20181	404	50.2		13094	15173		546		446	no	0	0	0	0	0	0	0	0	0	0	0	AA	CT	AA	CT	GG	CT	TT	GG	CC	TT
A0837	S185	A	01	2	2013-12-27	2019-08-23	other diseases	05	2	871	2017-06-27	20171	410	39.6	3961	10826	12594	146	416	119	367	no	0	0	0	0	0	0	0	0	0	0	0	AA	TT	AA	CC	AA	TT	GT	GG	CC	CT
A0837	S185	A	01	2	2013-12-27	2019-08-23	other diseases	05	3	871	2018-09-23	20181	258	37.1		8784	8784		345		314	no	0	0	0	0	0	0	0	0	0	0	0	AA	TT	AA	CC	AA	TT	GT	GG	CC	CT
A0838	S307	A	01	2	2013-12-27		kept	00	2	794	2017-01-29	20162	330	42.5	3879	9260	9522	148	393	111	292	yes	1	1	1	0	0	0	0	0	0	0	0	GG		AG	CC	AG	TT	GT	AG	TT
A0838	S307	A	01	2	2013-12-27		kept	00	4	794	2019-01-05	20182	262	45.9			7911					yes	1	0	0	0	0	1	1	0	0	0	0	GG		AG	CC	AG	TT	GT	AG	TT
A0839	S185	A	01	2	2013-12-28	2018-08-29	metabolism	10	2	727	2017-01-16	20162	343	37.1	4092	10268	11020	189	463	133	348	no	0	0	0	0	0	0	0	0	0	0	0	AG	TT	AA	CT	GG	CT	GT	GG	CC	TT
A0840	S298	A	01	2	2013-12-18	2019-05-27	metabolism	10	2	817	2017-03-11	20162	335	41.1	4208	11160	11694	170	458	136	385	no	0	0	0	0	0	0	0	0	0	0	0	AG	CC	AG	CC	GG	TT	GT	GG	CC	TT
A0840	S298	A	01	2	2013-12-18	2019-05-27	metabolism	10	3	817	2018-03-29	20172	320	43.9		11071	11245		428		366	no	0	0	0	0	0	0	0	0	0	0	0	AG	CC	AG	CC	GG	TT	GT	GG	CC	TT
A0840	S298	A	01	2	2013-12-18	2019-05-27	metabolism	10	4	817	2019-04-30	20182	27			262	262		14		8	no	0	0	0	0	0	0	0	0	0	0	0	AG	CC	AG	CC	GG	TT	GT	GG	CC	TT
A0841	S264	A	01	2	2013-12-30		kept	00	3	775	2018-01-15	20172	348	33.3		12201	13595		453		387	yes	1	0	0	1	1	0	0	0	0	0	0	GG	TT	AA	CC	AG	TT	GT	GG	CC	TT
A0841	S264	A	01	2	2013-12-30		kept	00	2	775	2017-01-23	20162	291	42	4146	10304	10304	165	402	125	326	no	0	0	0	0	0	0	0	0	0	0	0	GG	TT	AA	CC	AG	TT	GT	GG	CC	TT
A0841	S264	A	01	2	2013-12-30		kept	00	4	775	2019-03-22	20182	186	50.5			8149					no	0	0	0	0	0	0	0	0	0	0	0	GG	TT	AA	CC	AG	TT	GT	GG	CC	TT
A0842	S264	A	01	2	2013-12-30		kept	00	2	705	2016-12-05	20162	413	39.6	3925	10545	13215	153	428	129	358	no	0	0	0	0	0	0	0	0	0	0	0	AA	CT	AG	CC	GG	CT	GT	AG	CT	TT
A0843	S264	A	01	2	2013-12-31	2017-05-24	udder disease	06	1	899	2016-06-17	20161	341	15.2	1687	5464	6094	69.6	237.8	55.6	190.7	yes	1	0	0	0	0	0	0	1	1	0	0	AA	CC	AA	CC	AG	CT	GT	GG	CC	TT
A0844	S439	A	01	2	2014-01-01		kept	00	2	762	2017-01-06	20162	308	41.9	4241	10208	10221	166	398	130	323	no	0	0	0	0	0	0	0	0	0	0	0	AA	CT	AG	CC	AA	CT	GG	GG	CT	CT
A0844	S439	A	01	2	2014-01-01		kept	00	3	762	2017-12-17	20172	36	40.6			1462					no	0	0	0	0	0	0	0	0	0	0	0	AA	CT	AG	CC	AA	CT	GG	GG	CT	CT
A0845	S264	A	01	2	2014-01-01		kept	00	3	784	2018-07-07	20181	336	45.2		11939	12584		392		374	yes	1	1	1	0	0	0	0	0	0	0	0	AA	CT	AA	CT	AA	CT	GT	GG	CC	TT
A0845	S264	A	01	2	2014-01-01		kept	00	2	784	2017-05-28	20171	348	44.4	4513	12023	13086	148	393	122	353	no	0	0	0	0	0	0	0	0	0	0	0	AA	CT	AA	CT	AA	CT	GT	GG	CC	TT
A0846	S330	A	01	2	2014-01-02	2019-08-16	other	09	1	793	2016-03-05	20161	555	33.3	3235	9597	16191	138	416.4	101.7	332.7	yes	1	0	0	0	0	1	1	0	0	0	0	AG	TT	AG	CC	AA	CC	GG	GG	CC	TT
A0846	S330	A	01	2	2014-01-02	2019-08-16	other	09	2	793	2017-10-31	20172	424	39.9		11233	14322		517		398	yes	1	0	0	0	0	1	1	0	0	0	0	AG	TT	AG	CC	AA	CC	GG	GG	CC	TT
A0846	S330	A	01	2	2014-01-02	2019-08-16	other	09	3	793	2019-02-20	20182	177	32.5		4729	4729		198		140	yes	1	1	1	0	0	0	0	0	0	0	0	AG	TT	AG	CC	AA	CC	GG	GG	CC	TT
A0847	S185	A	01	2	2014-01-02		kept	00	2	757	2017-01-30	20162	357	42.3	3993	10364	11414	164	434	132	364	yes	1	0	0	0	0	0	0	1	2	0	0	AA	CT	AA	CT	AG	CT	GT	GG	CC	TT
A0847	S185	A	01	2	2014-01-02		kept	00	2	757	2017-01-30	20162	357	42.3	3993	10364	11414	164	434	132	364	yes	1	1	2	0	0	0	0	0	0	0	0	AA	CT	AA	CT	AG	CT	GT	GG	CC	TT
A0847	S185	A	01	2	2014-01-02		kept	00	2	757	2017-01-30	20162	357	42.3	3993	10364	11414	164	434	132	364	yes	1	0	0	0	0	0	0	1	1	0	0	AA	CT	AA	CT	AG	CT	GT	GG	CC	TT
A0847	S185	A	01	2	2014-01-02		kept	00	2	757	2017-01-30	20162	357	42.3	3993	10364	11414	164	434	132	364	yes	1	0	0	0	0	0	0	1	3	0	0	AA	CT	AA	CT	AG	CT	GT	GG	CC	TT
A0847	S185	A	01	2	2014-01-02		kept	00	2	757	2017-01-30	20162	357	42.3	3993	10364	11414	164	434	132	364	yes	1	1	1	0	0	0	0	0	0	0	0	AA	CT	AA	CT	AG	CT	GT	GG	CC	TT
A0848	S329	A	01	2	2014-01-03		kept	00	2	792	2017-02-23	20162	305	43	3971	10034	10034	155	419	124	335	no	0	0	0	0	0	0	0	0	0	0	0	AA	CT	AG	CT	AG	TT	GT	AG	CT	TT
A0848	S329	A	01	2	2014-01-03		kept	00	3	792	2018-03-10	20172	294	39.3		9554	9554		380		318	no	0	0	0	0	0	0	0	0	0	0	0	AA	CT	AG	CT	AG	TT	GT	AG	CT	TT
A0848	S329	A	01	2	2014-01-03		kept	00	4	792	2019-03-26	20182	182	50.2			7960					no	0	0	0	0	0	0	0	0	0	0	0	AA	CT	AG	CT	AG	TT	GT	AG	CT	TT
A0849	S306	A	01	2	2014-01-03	2019-08-21	udder disease	06	2	723	2016-12-07	20162	306	49.7	5094	13433	13460	160.9	420	145.4	405.5	yes	1	1	1	0	0	0	0	0	0	0	0	AG	CC	AG	CC	AG	TT	GT	AG	CT	CT
A0849	S309	A	01	2	2014-01-03	2019-08-21	udder disease	06	3	723	2017-11-26	20172	349	46.6		13431	14750		437		416	no	0	0	0	0	0	0	0	0	0	0	0	AG	CC	AG	CC	AG	TT	GT	AG	CT	CT
A0850	S156	A	01	2	2014-01-03		kept	00	2	1009	2017-10-31	20172	315	39.8		9474	9609		407		318	no	0	0	0	0	0	0	0	0	0	0	0	GG	TT	AA	CT	AG	CT	TT	GG	CC	TT
A0850	S156	A	01	2	2014-01-03		kept	00	3	1009	2018-10-18	20182	341	47.3		11685	12607		482		403	no	0	0	0	0	0	0	0	0	0	0	0	GG	TT	AA	CT	AG	CT	TT	GG	CC	TT
A0851	S264	A	01	2	2014-01-03		kept	00	2	728	2017-05-05	20171	371	56.3	5436	14157	15538	194	510	143	423	yes	1	1	1	0	0	0	0	0	0	0	0	AG	CC	AG	CC	AG	CT	TT	GG	CC	TT
A0851	S264	A	01	2	2014-01-03		kept	00	4	728	2019-08-18	20191	37	49.6			1940					no	0	0	0	0	0	0	0	0	0	0	0	AG	CC	AG	CC	AG	CT	TT	GG	CC	TT
A0852	S200	A	01	2	2014-01-03		kept	00	2	855	2017-05-29	20171	407	42	4116	10697	12408	170	472	122	366	no	0	0	0	0	0	0	0	0	0	0	0	AA	CT	AG	CT	AG	CT	GT	AG	CC	TT
A0852	S200	A	01	2	2014-01-03		kept	00	3	855	2018-08-16	20181	296	40.5		10436	10436		438		364	no	0	0	0	0	0	0	0	0	0	0	0	AA	CT	AG	CT	AG	CT	GT	AG	CC	TT
A0852	S200	A	01	2	2014-01-03		kept	00	4	855	2019-07-26	20191	60	47.2			2833					no	0	0	0	0	0	0	0	0	0	0	0	AA	CT	AG	CT	AG	CT	GT	AG	CC	TT
A0853	S307	A	01	2	2014-01-03		kept	00	2	783	2017-03-25	20162	275	40.5	3989	9216	9216	143	354	124	295	yes	1	0	0	0	0	1	1	0	0	0	0	AG	CT	AA	CC	AG	TT	GT	GG	CC	CT
A0853	S307	A	01	2	2014-01-03		kept	00	2	783	2017-03-25	20162	275	40.5	3989	9216	9216	143	354	124	295	yes	1	1	1	0	0	0	0	0	0	0	0	AG	CT	AA	CC	AG	TT	GT	GG	CC	CT
A0853	S307	A	01	2	2014-01-03		kept	00	3	783	2018-02-26	20172	530	41		10932	15469		418		375	yes	1	1	1	0	0	0	0	0	0	0	0	AG	CT	AA	CC	AG	TT	GT	GG	CC	CT
A0854	S265	A	01	2	2014-01-04	2018-03-05	other	09	2	717	2017-07-27	20171	179	47.3	4643		7826	154		125		no	0	0	0	0	0	0	0	0	0	0	0	AG	CT	AG	CC	GG	TT	TT	GG	CC	TT
A0855	S264	A	01	2	2014-01-04	2019-07-04	udder disease	06	3	787	2018-11-23	20182	223	45.4		9395	9395		300		293	yes	1	0	0	0	0	0	0	1	2	0	0	GG	CT	AG	CC	GG	TT	GG	GG	CC	TT
A0855	S264	A	01	2	2014-01-04	2019-07-04	udder disease	06	3	787	2018-11-23	20182	223	45.4		9395	9395		300		293	yes	1	0	0	0	0	0	0	1	3	0	0	GG	CT	AG	CC	GG	TT	GG	GG	CC	TT
A0855	S264	A	01	2	2014-01-04	2019-07-04	udder disease	06	3	787	2018-11-23	20182	223	45.4		9395	9395		300		293	yes	1	0	0	0	0	0	0	0	0	1	1	GG	CT	AG	CC	GG	TT	GG	GG	CC	TT
A0855	S264	A	01	2	2014-01-04	2019-07-04	udder disease	06	3	787	2018-11-23	20182	223	45.4		9395	9395		300		293	yes	1	0	0	0	0	0	0	1	1	0	0	GG	CT	AG	CC	GG	TT	GG	GG	CC	TT
A0856	S285	A	01	2	2014-01-06		kept	00	2	884	2017-06-16	20171	297	38.5	3719	8183	8183	163	395	115	284	no	0	0	0	0	0	0	0	0	0	0	0	AA	CT	AG	CC	AG	CT	GT	GG	CT	TT
A0856	S285	A	01	2	2014-01-06		kept	00	4	884	2019-07-19	20191	67	27.4			1743					no	0	0	0	0	0	0	0	0	0	0	0	AA	CT	AG	CC	AG	CT	GT	GG	CT	TT
A0857	S607	A	01	2	2014-01-06	2019-02-06	other	09	2	757	2017-05-06	20171	310	41.2	4436	11930	12057	160	440	130	378	no	0	0	0	0	0	0	0	0	0	0	0	AG	CT	AG	CT	AG	CT	GG	GG	CC	TT
A0857	S607	A	01	2	2014-01-06	2019-02-06	other	09	3	757	2018-04-27	20172	285	50.2		11317	11317		388		356	no	0	0	0	0	0	0	0	0	0	0	0	AG	CT	AG	CT	AG	CT	GG	GG	CC	TT
A0858	S318	A	01	2	2014-01-08		kept	00	1	999	2016-10-03	20162	312	28.9	3067	8356	8473	154	431.3	110.1	311.1	yes	1	0	0	0	0	0	0	1	1	0	0	AA	CT	AA	CC	AG	TT	GT	GG	CT	TT
A0858	S318	A	01	2	2014-01-08		kept	00	1	999	2016-10-03	20162	312	28.9	3067	8356	8473	154	431.3	110.1	311.1	yes	1	0	0	0	0	0	0	0	0	1	1	AA	CT	AA	CC	AG	TT	GT	GG	CT	TT
A0859	S265	A	01	2	2014-01-10	2019-07-04	other	09	2	783	2017-06-07	20171	521	46.1	4248	12115	18822	138	430	123	395	no	0	0	0	0	0	0	0	0	0	0	0	AG	TT	AA	CC	AG	TT	TT	GG	CC	TT
A0859	S265	A	01	2	2014-01-10	2019-07-04	other	09	3	783	2019-02-06	20182	148	53.4		6478	6478		257		200	no	0	0	0	0	0	0	0	0	0	0	0	AG	TT	AA	CC	AG	TT	TT	GG	CC	TT
A0860	S328	A	01	2	2014-01-10		kept	00	3	650	2017-08-28	20171	56	48.5	0	0	2600	0	0	0	0	yes	1	1	1	0	0	0	0	0	0	0	0	AG	CC	GG	CT	AA	TT	GG	GG	CC	TT
A0860	S328	A	01	2	2014-01-10		kept	00	3	650	2017-08-28	20171	56	48.5	0	0	2600	0	0	0	0	yes	1	1	2	0	0	0	0	0	0	0	0	AG	CC	GG	CT	AA	TT	GG	GG	CC	TT
A0861	S185	A	01	2	2014-01-11		kept	00	3	651	2018-04-01	20172	433	42.4		10920	13021		489		379	no	0	0	0	0	0	0	0	0	0	0	0	AA	TT	AA	CT	GG	CC	GT	AG	TT	TT
A0861	S185	A	01	2	2014-01-11		kept	00	4	651	2019-08-06	20191	49	32.3			1646					no	0	0	0	0	0	0	0	0	0	0	0	AA	TT	AA	CT	GG	CC	GT	AG	TT	TT
A0862	S318	A	01	2	2014-01-11		kept	00	2	654	2017-02-12	20162	253	45.6	4124	0	8649	189.3	0	126.1	0	no	0	0	0	0	0	0	0	0	0	0	0	AA	CT	AG	CC	AA	CT	GG	GG	CC	TT
A0863	S264	A	01	2	2014-01-12		kept	00	2	771	2017-02-28	20162	328	47.8	4589	12557	13281	156	388	134	380	no	0	0	0	0	0	0	0	0	0	0	0	AG	CT	AG	CC	AG	TT	GT	GG	CC	TT
A0864	S328	A	01	2	2014-01-12	2018-03-26	low yield	03	2	736	2016-12-31	20162	387	36.7	3570	9666	11411	168	442	124	329	no	0	0	0	0	0	0	0	0	0	0	0	AG	TT	AG	CC	AG	TT	TT	AG	CT	TT
A0865	S264	A	01	2	2014-01-13		kept	00	2	860	2017-09-19	20171	125	35.6	4022		4844	161		117		no	0	0	0	0	0	0	0	0	0	0	0	AG	CT	AG	CC	AA	TT	GT	AG	CT	TT
A0866	S617	A	01	2	2014-01-13		kept	00	3	847	2018-07-26	20181	286	38.2		10259	10259		352		357	no	0	0	0	0	0	0	0	0	0	0	0	AA	TT	AA	CC	AG	CC	GT	GG	CC	TT
A0866	S617	A	01	2	2014-01-13		kept	00	4	847	2019-07-04	20191	82	24.3			2414					no	0	0	0	0	0	0	0	0	0	0	0	AA	TT	AA	CC	AG	CC	GT	GG	CC	TT
A0867	S330	A	01	2	2014-01-13		kept	00	3	738	2017-12-16	20172	269	41.8		9847	9847		340		328	yes	1	1	1	0	0	0	0	0	0	0	0	AG	CT	AA	CT	GG	CT	GG	GG	CC	CT
A0867	S330	A	01	2	2014-01-13		kept	00	2	738	2017-01-06	20162	308	36.7	3733	9493	9503	134	337	127	329	no	0	0	0	0	0	0	0	0	0	0	0	AG	CT	AA	CT	GG	CT	GG	GG	CC	CT
A0867	S330	A	01	2	2014-01-13		kept	00	4	738	2018-11-05	20182	323	42.1		11823	12172		427		402	no	0	0	0	0	0	0	0	0	0	0	0	AG	CT	AA	CT	GG	CT	GG	GG	CC	CT
A0868	S303	A	01	2	2014-01-13		kept	00	2	724	2017-03-22	20162	507	51.6	4899	13447	18277	159	448	131	394	no	0	0	0	0	0	0	0	0	0	0	0	GG	CT	AG	CC	AG	TT	GG	GG	CC	TT
A0868	S303	A	01	2	2014-01-13		kept	00	3	724	2018-10-14	20182	345	38.5		14574	16007		546		445	no	0	0	0	0	0	0	0	0	0	0	0	GG	CT	AG	CC	AG	TT	GG	GG	CC	TT
A0869	S330	A	01	2	2014-01-13		kept	00	3	711	2018-03-02	20172	375	40.1		11418	12962		391		409	no	0	0	0	0	0	0	0	0	0	0	0	AA	CC	AA	CC	AA	CT	GT	AG	CT	CT
A0870	S303	A	01	2	2014-01-14		kept	00	2	754	2017-02-22	20162	306	31.8	3486	9682	9699	141	369	106	312	no	0	0	0	0	0	0	0	0	0	0	0	AG	TT	AG	CT	AG	CT	TT	GG	CC	TT
A0871	S318	A	01	2	2014-01-14	2019-06-07	metabolism	10	3	748	2018-01-17	20172	346	33.3		10338	10970		523		370	no	0	0	0	0	0	0	0	0	0	0	0	AA	CT	AA	CC	AA	TT	GT	GG	TT	TT
A0871	S318	A	01	2	2014-01-14	2019-06-07	metabolism	10	4	748	2019-04-14	20182	54	39.2		2019	2019		102		60	no	0	0	0	0	0	0	0	0	0	0	0	AA	CT	AA	CC	AA	TT	GT	GG	TT	TT
A0872	S329	A	01	2	2014-01-15	2017-05-18	udder disease	06	2	686	2016-12-17	20162	152	37.6	3610	0	5101	150.2	0	134.1	0	yes	1	0	0	0	0	1	1	0	0	0	0	AA	CT	AG	CC	AA	CT	GT	GG	CC	TT
A0872	S329	A	01	2	2014-01-15	2017-05-18	udder disease	06	2	686	2016-12-17	20162	152	37.6	3610	0	5101	150.2	0	134.1	0	yes	1	0	0	0	0	0	0	0	0	1	1	AA	CT	AG	CC	AA	CT	GT	GG	CC	TT
A0873	S265	A	01	2	2014-01-15	2018-12-14	fertility	04	2	798	2017-09-25	20171	445	41.6	4512	12951	16001	161	398	130	404	no	0	0	0	0	0	0	0	0	0	0	0	AG	CT	AA	CT	AA	CT	GG	GG	CC	TT
A0874	S626	A	01	2	2014-01-15		kept	00	2	723	2017-06-05	20171	400	37.3	3991	10455	12283	147	394	120	345	no	0	0	0	0	0	0	0	0	0	0	0	AG	TT	AA	CC	AG	TT	GT	GG	CC	CT
A0874	S626	A	01	2	2014-01-15		kept	00	3	723	2018-08-19	20181	356	32		10751	11677		386		371	no	0	0	0	0	0	0	0	0	0	0	0	AG	TT	AA	CC	AG	TT	GT	GG	CC	CT
A0875	S264	A	01	2	2014-01-17		kept	00	2	876	2017-07-03	20171	435	42.4	4424	12483	15853	139	423	130	407	yes	1	1	1	0	0	0	0	0	0	0	0	AG	CT	AA	CC	AG	TT	GT	GG	CC	TT
A0875	S264	A	01	2	2014-01-17		kept	00	2	876	2017-07-03	20171	435	42.4	4424	12483	15853	139	423	130	407	yes	1	0	0	0	0	0	0	1	1	0	0	AG	CT	AA	CC	AG	TT	GT	GG	CC	TT
A0875	S264	A	01	2	2014-01-17		kept	00	3	876	2018-12-15	20182	283	57.5			12627					yes	1	1	1	0	0	0	0	0	0	0	0	AG	CT	AA	CC	AG	TT	GT	GG	CC	TT
A0875	S264	A	01	2	2014-01-17		kept	00	3	876	2018-12-15	20182	283	57.5			12627					yes	1	1	2	0	0	0	0	0	0	0	0	AG	CT	AA	CC	AG	TT	GT	GG	CC	TT
A0876	S265	A	01	2	2014-01-17	2017-08-29	metabolism	10	2	878	2017-05-29	20171	92	41	0	0	3567	0	0	0	0	no	0	0	0	0	0	0	0	0	0	0	0	AG	TT	AA	CC	AA	TT	GT	GG	CT	TT
A0877	S265	A	01	2	2014-01-17		kept	00	2	797	2017-06-09	20171	304	37.8	3654	8493	8493	168	431	113	294	no	0	0	0	0	0	0	0	0	0	0	0	AA	CT	AA	CT	AG	CT	TT	GG	CT	TT
A0877	S265	A	01	2	2014-01-17		kept	00	3	797	2018-05-10	20181	425	34.3		9603	11805		486		354	no	0	0	0	0	0	0	0	0	0	0	0	AA	CT	AA	CT	AG	CT	TT	GG	CT	TT
A0877	S265	A	01	2	2014-01-17		kept	00	4	797	2019-08-18	20191	37	34.3			1359					no	0	0	0	0	0	0	0	0	0	0	0	AA	CT	AA	CT	AG	CT	TT	GG	CT	TT
A0878	S265	A	01	2	2014-01-18		kept	00	2	791	2017-09-27	20171	458	37.4	3961	11506	16174	180	513	119	380	no	0	0	0	0	0	0	0	0	0	0	0	AA	TT	AA	CC	AA	CT	TT	AG	CT	TT
A0879	S266	A	01	2	2014-01-18		kept	00	2	742	2017-03-24	20162	381	47.5	4437	10799	11992	174	432	140	374	no	0	0	0	0	0	0	0	0	0	0	0	AG	CT	AG	CT	AG	CT	GG	AG	CT	TT
A0879	S266	A	01	2	2014-01-18		kept	00	3	742	2018-06-09	20181	427	44.8		10488	12394		438		372	no	0	0	0	0	0	0	0	0	0	0	0	AG	CT	AG	CT	AG	CT	GG	AG	CT	TT
A0880	S264	A	01	2	2014-01-20	2017-09-21	fertility	04	1	920	2016-07-28	20161	420	38.9	3773	9944	12322	148.4	425.6	130.2	367.9	yes	1	0	0	0	0	1	1	0	0	0	0	AG	CT	AG	CC	AG	CT	GT	GG	CC	CT
A0881	S308	A	01	2	2014-01-21		kept	00	3	677	2017-12-12	20172	512	45.1		11674	16241		411		402	yes	1	1	1	0	0	0	0	0	0	0	0	AG	CT	AA	CT	GG	CT	GG	AG	TT	CT
A0882	S332	A	01	2	2014-01-21	2019-03-22	fertility	04	2	667	2017-03-22	20162	278	46	4404	10485	10485	176	437	137	350	no	0	0	0	0	0	0	0	0	0	0	0	AG	CT	AA	CC	AG	CT	TT	GG	CC	TT
A0882	S332	A	01	2	2014-01-21	2019-03-22	fertility	04	3	667	2018-02-20	20172	395	39.5		10654	12118		448		383	no	0	0	0	0	0	0	0	0	0	0	0	AG	CT	AA	CC	AG	CT	TT	GG	CC	TT
A0883	S185	A	01	2	2014-01-22	2019-09-24	other	09	2	790	2017-11-10	20172	414	44.2		12970	15791		572		440	no	0	0	0	0	0	0	0	0	0	0	0	AA	TT	AA	CC	AG	CC	TT	GG	CC	TT
A0884	S167	A	01	2	2014-01-23	2018-02-23	other	09	2	723	2017-01-31	20162	328	34	3442	9175	9621	175	468	126	362	no	0	0	0	0	0	0	0	0	0	0	0	AA	CT	AA	CC	AG	TT	TT	AG	CT	CT
A0885	S328	A	01	2	2014-01-23		kept	00	4	678	2018-11-26	20182	288	44.9		9717	9717		435		329	yes	1	1	1	0	0	0	0	0	0	0	0	AA	CT	AA	CC	AA	TT	TT	GG	CC	CT
A0885	S328	A	01	2	2014-01-23		kept	00	2	678	2017-01-14	20162	300	31.8	3599	9188	9188	166	427	126	331	no	0	0	0	0	0	0	0	0	0	0	0	AA	CT	AA	CC	AA	TT	TT	GG	CC	CT
A0885	S328	A	01	2	2014-01-23		kept	00	3	678	2017-12-15	20172	270	39.3		9613	9613		435		331	no	0	0	0	0	0	0	0	0	0	0	0	AA	CT	AA	CC	AA	TT	TT	GG	CC	CT
A0886	S328	A	01	2	2014-01-23		kept	00	2	685	2016-11-24	20162	351	42.1	4172	11490	12503	171	473	128	373	yes	1	0	0	0	0	1	1	0	0	0	0	AA	CC	AG	CC	AG	TT	TT	GG	CC	TT
A0886	S328	A	01	2	2014-01-23		kept	00	3	685	2017-12-24	20172	472	39.5		10864	15272		471		347	yes	1	0	0	0	0	0	0	1	1	0	0	AA	CC	AG	CC	AG	TT	TT	GG	CC	TT
A0886	S328	A	01	2	2014-01-23		kept	00	4	685	2019-05-31	20191	116	40.1			4287					no	0	0	0	0	0	0	0	0	0	0	0	AA	CC	AG	CC	AG	TT	TT	GG	CC	TT
A0887	S303	A	01	2	2014-01-23		kept	00	2	763	2017-02-12	20162	485	52.9	5134	13392	17461	165	425	162	428	no	0	0	0	0	0	0	0	0	0	0	0	AA	TT	AA	CC	AA	TT	GT	GG	CC	TT
A0887	S303	A	01	2	2014-01-23		kept	00	3	763	2018-08-04	20181	416	47.5		13604	17042		463		440	no	0	0	0	0	0	0	0	0	0	0	0	AA	TT	AA	CC	AA	TT	GT	GG	CC	TT
A0888	S265	A	01	2	2014-01-25		kept	00	2	858	2017-06-22	20171	383	43.2	4174	11493	12649	149	449	129	390	no	0	0	0	0	0	0	0	0	0	0	0	AG	CT	AA	CC	GG	CT	GG	GG	CC	TT
A0889	S264	A	01	2	2014-01-25	2017-07-20	udder disease	06	2	733	2017-02-19	20162	151	36.4	3798	0	5686	126.2	0	115.3	0	yes	1	1	1	0	0	0	0	0	0	0	0	AG	TT	AA	CC	GG	CC	TT	AG	CT	CT
A0889	S264	A	01	2	2014-01-25	2017-07-20	udder disease	06	2	733	2017-02-19	20162	151	36.4	3798	0	5686	126.2	0	115.3	0	yes	1	0	0	0	0	0	0	0	0	1	1	AG	TT	AA	CC	GG	CC	TT	AG	CT	CT
A0890	S312	A	01	2	2014-01-25	2018-12-20	hoof/limbs	08	3	672	2018-02-10	20172	313	37.5		11792	11992		399		404	no	0	0	0	0	0	0	0	0	0	0	0	AA	TT	AA	CC	AG	TT	TT	GG	CT	CT
A0891	S423	A	01	2	2014-01-26		kept	00	2	733	2017-02-24	20162	350	49.3	4966	12811	13643	177	463	140	401	no	0	0	0	0	0	0	0	0	0	0	0	AG	TT	AA	CC	GG	CT	TT	AG	CT	TT
A0891	S423	A	01	2	2014-01-26		kept	00	3	733	2018-03-17	20172	360	27.4		12386	13485		444		410	no	0	0	0	0	0	0	0	0	0	0	0	AG	TT	AA	CC	GG	CT	TT	AG	CT	TT
A0892	S330	A	01	2	2014-01-26	2017-08-10	udder disease	06	2	837	2017-05-22	20171	52	28.4	0	0	1827	0	0	0	0	yes	1	0	0	0	0	0	0	1	1	0	0	AG	CT	AG	CT	AG	CT	TT	GG	CC	CT
A0893	S159	A	01	2	2014-01-28	2019-06-13	udder disease	06	3	889	2019-03-01	20182	104	50.8		4519	4519		191		131	yes	1	1	1	0	0	0	0	0	0	0	0	AA	TT	AA	CC	AG	CT	GT	AG	CT	TT
A0894	S166	A	01	2	2014-01-28		kept	00	2	709	2017-01-05	20162	277	26.9	2971	7435	7435	147.9	370.4	117.4	304.5	no	0	0	0	0	0	0	0	0	0	0	0	AA	TT	AA	CC	AG	CC	GG	AG	TT	TT
A0894	S166	A	01	2	2014-01-28		kept	00	3	709	2017-12-06	20172	339	41.1		12255	13010		504		431	no	0	0	0	0	0	0	0	0	0	0	0	AA	TT	AA	CC	AG	CC	GG	AG	TT	TT
A0894	S166	A	01	2	2014-01-28		kept	00	4	709	2019-01-14	20182	253	33.1			9940					no	0	0	0	0	0	0	0	0	0	0	0	AA	TT	AA	CC	AG	CC	GG	AG	TT	TT
A0895	S626	A	01	2	2014-01-28	2019-07-10	fertility	04	3	681	2018-08-01	20181	343	31.7		10489	11582		383		362	yes	1	1	1	0	0	0	0	0	0	0	0	AA	CT	AA	CC	AG	TT	GG	GG	CT	TT
A0896	S290	A	01	2	2014-01-28		kept	00	3	745	2018-05-06	20181	461	40.8		10665	13464		403		367	yes	1	0	0	1	1	0	0	0	0	0	0	AA	CT	AA	CC	GG	CC	GT	GG	CC	TT
A0896	S291	A	01	2	2014-01-28		kept	00	2	745	2017-05-30	20171	286	39.1	3485	8751	8751	124	362	108	290	no	0	0	0	0	0	0	0	0	0	0	0	AA	CT	AA	CC	GG	CC	GT	GG	CC	TT
A0897	S617	A	01	2	2014-01-28	2019-09-10	metabolism	10	2	868	2017-06-11	20171	366	41.3	4257	11440	12978	152	441	135	393	no	0	0	0	0	0	0	0	0	0	0	0	AA	CC	AA	CC	AA	TT	TT	GG	CT	TT
A0897	S617	A	01	2	2014-01-28	2019-09-10	metabolism	10	4	868	2019-08-20	20191	21			191	191		8		7	no	0	0	0	0	0	0	0	0	0	0	0	AA	CC	AA	CC	AA	TT	TT	GG	CT	TT
A0898	S293	A	01	2	2014-01-29	2017-08-20	hoof/limbs	08	2	745	2017-04-01	20162	141	40.3	3354	0	4412	132.1	0	93.9	0	no	0	0	0	0	0	0	0	0	0	0	0	AG	CT	AG	CT	AG	CC	GT	AG	CT	CT
A0899	S328	A	01	2	2014-01-30		kept	00	2	939	2018-04-13	20172	362	41.2		11150	12020		507		389	yes	1	0	0	1	1	0	0	0	0	0	0	AA	CC	AA	CC	AA	TT	GT	GG	CC	TT
A0899	S328	A	01	2	2014-01-30		kept	00	3	939	2019-07-19	20191	67	24			1660					no	0	0	0	0	0	0	0	0	0	0	0	AA	CC	AA	CC	AA	TT	GT	GG	CC	TT
A0900	S340	A	01	2	2014-01-30		kept	00	2	831	2017-07-27	20171	288	35.6	3314	6956	6956	146	335	109	251	no	0	0	0	0	0	0	0	0	0	0	0	AA	TT	AA	CC	AA	TT	GG	AG	CT	TT
A0900	S340	A	01	2	2014-01-30		kept	00	3	831	2018-06-27	20181	409	34.8		8187	9313		383		299	no	0	0	0	0	0	0	0	0	0	0	0	AA	TT	AA	CC	AA	TT	GG	AG	CT	TT
A0901	S185	A	01	2	2014-02-01	2017-07-20	fertility	04	1	1104	2017-02-09	20162	91	24.6	0	0	2674	0	0	0	0	no	0	0	0	0	0	0	0	0	0	0	0	AA	CC	AG	CC	GG	TT	GG	AG	CT	TT
A0902	S176	A	01	2	2014-02-01	2019-07-25	other	09	2	745	2017-08-16	20171	451	50.3	4237	11361	14274	175	471	122	368	yes	1	1	1	0	0	0	0	0	0	0	0	AG	CT	AA	CC	AA	CT	GT	AG	CT	CT
A0902	S184	A	01	2	2014-02-01	2019-07-25	other	09	3	745	2018-12-16	20182	221	46.3		8529	8529		333		274	no	0	0	0	0	0	0	0	0	0	0	0	AG	CT	AA	CC	AA	CT	GT	AG	CT	CT
A0903	S185	A	01	2	2014-02-02	2018-09-27	hoof/limbs	08	3	697	2018-09-09	20181	18	28.4		511	511		29		14	no	0	0	0	0	0	0	0	0	0	0	0	AA	CC	AA	TT	GG	CC	TT	AG	CT	TT
A0904	S277	A	01	2	2014-02-04		kept	00	2	889	2017-06-02	20171	234	34	3135		6399	129		122		no	0	0	0	0	0	0	0	0	0	0	0	AG	CT	GG	CC	AA	CT	GT	GG	CC	TT
A0905	S291	A	01	2	2014-02-06	2019-05-16	udder disease	06	2	711	2017-01-08	20162	456	27.6	3358	10265	13791	150	452	104	361	no	0	0	0	0	0	0	0	0	0	0	0	AG	CT	AA	CC	AG	CT	TT	GG	CC	TT
A0905	S291	A	01	2	2014-02-06	2019-05-16	udder disease	06	3	711	2018-05-27	20181	261	45.1		9648	9648		450		343	no	0	0	0	0	0	0	0	0	0	0	0	AG	CT	AA	CC	AG	CT	TT	GG	CC	TT
A0906	S300	A	01	2	2014-02-06	2019-09-06	udder disease	06	3	749	2019-03-12	20182	178	33.8		6355	6355		270		205	yes	1	1	1	0	0	0	0	0	0	0	0	AA	TT	AA	CC	AA	TT	TT	GG	CC	TT
A0906	S300	A	01	2	2014-02-06	2019-09-06	udder disease	06	3	749	2019-03-12	20182	178	33.8		6355	6355		270		205	yes	1	0	0	0	0	0	0	0	0	1	1	AA	TT	AA	CC	AA	TT	TT	GG	CC	TT
A0906	S302	A	01	2	2014-02-06	2019-09-06	udder disease	06	2	749	2017-10-19	20172	436	38.3		9399	11648		454		323	no	0	0	0	0	0	0	0	0	0	0	0	AA	TT	AA	CC	AA	TT	TT	GG	CC	TT
A0907	S313	A	01	2	2014-02-06	2019-04-18	udder disease	06	2	796	2017-05-08	20171	428	43.2	4452	11317	13730	156	411	136	366	no	0	0	0	0	0	0	0	0	0	0	0	AG	CT	AA	CC	AG	TT	GG	GG	CC	TT
A0908	S162	A	01	2	2014-02-08		kept	00	3	823	2018-10-23	20182	322	60		13358	13739		479		440	yes	1	1	1	0	0	0	0	0	0	0	0	AA	CT	AA	CT	GG	CC	GG	AA	TT	CT
A0908	S162	A	01	2	2014-02-08		kept	00	3	823	2018-10-23	20182	322	60		13358	13739		479		440	yes	1	0	0	1	1	0	0	0	0	0	0	AA	CT	AA	CT	GG	CC	GG	AA	TT	CT
A0908	S166	A	01	2	2014-02-08		kept	00	2	823	2017-07-20	20171	387	42.4	4242	11567	13905	170	435	119	361	no	0	0	0	0	0	0	0	0	0	0	0	AA	CT	AA	CT	GG	CC	GG	AA	TT	CT
A0909	S285	A	01	2	2014-02-08		kept	00	2	824	2017-07-13	20171	425	56.7	5572	15673	19700	175	512	151	467	no	0	0	0	0	0	0	0	0	0	0	0	AA	TT	AA	CC	AG	CT	GT	GG	CC	TT
A0909	S285	A	01	2	2014-02-08		kept	00	3	824	2018-11-15	20182	299	40.1		10589	10589		356		341	no	0	0	0	0	0	0	0	0	0	0	0	AA	TT	AA	CC	AG	CT	GT	GG	CC	TT
A0910	S186	A	01	2	2014-02-08		kept	00	2	962	2017-12-10	20172	545	46.4		10809	16346		506		414	yes	1	1	1	0	0	0	0	0	0	0	0	AG	CT	AA	CC	GG	CT	GT	GG	CC	TT
A0911	S271	A	01	2	2014-02-08	2019-10-25	udder disease	06	2	737	2017-01-25	20162	334	39.6	3816	10047	10488	154	416	130	364	no	0	0	0	0	0	0	0	0	0	0	0	AA	TT	AA	CC	AA	CT	GT	GG	CC	CT
A0911	S271	A	01	2	2014-02-08	2019-10-25	udder disease	06	3	737	2018-02-07	20172	325	43.1		10320	10748		416		368	no	0	0	0	0	0	0	0	0	0	0	0	AA	TT	AA	CC	AA	CT	GT	GG	CC	CT
A0912	S334	A	01	2	2014-02-10	2018-03-30	other	09	2	789	2017-04-25	20162	272	40	4209		9819	160		127		yes	1	1	1	0	0	0	0	0	0	0	0	AA	TT	AA	CC	AA	TT	GG	GG	CT	TT
A0912	S334	A	01	2	2014-02-10	2018-03-30	other	09	2	789	2017-04-25	20162	272	40	4209		9819	160		127		yes	1	0	0	0	0	1	1	0	0	0	0	AA	TT	AA	CC	AA	TT	GG	GG	CT	TT
A0913	S312	A	01	2	2014-02-06		kept	00	2	694	2016-12-07	20162	338	39.6	3859	10485	10968	156	439	128	366	no	0	0	0	0	0	0	0	0	0	0	0	AA	CT	AG	CC	GG	CT	GG	AA	TT	CT
A0914	S277	A	01	2	2014-02-11		kept	00	3	678	2017-11-29	20172	314	36.4		9913	10055		381		332	no	0	0	0	0	0	0	0	0	0	0	0	AA	CT	AG	CC	AA	CC	GT	AG	CC	CT
A0914	S277	A	01	2	2014-02-11		kept	00	4	678	2018-11-28	20182	300	51			11870					no	0	0	0	0	0	0	0	0	0	0	0	AA	CT	AG	CC	AA	CC	GT	AG	CC	CT
A0915	S334	A	01	2	2014-02-11	2018-12-28	udder disease	06	3	684	2017-11-29	20172	314	42.8		11520	11731		430		412	yes	1	1	1	0	0	0	0	0	0	0	0	AG	TT	AA	CC	AG	CT	GT	GG	CC	CT
A0915	S334	A	01	2	2014-02-11	2018-12-28	udder disease	06	3	684	2017-11-29	20172	314	42.8		11520	11731		430		412	yes	1	1	2	0	0	0	0	0	0	0	0	AG	TT	AA	CC	AG	CT	GT	GG	CC	CT
A0915	S334	A	01	2	2014-02-11	2018-12-28	udder disease	06	2	684	2016-12-08	20162	305	52.3	4623	11707	11707	168.9	438.7	139.1	384.7	no	0	0	0	0	0	0	0	0	0	0	0	AG	TT	AA	CC	AG	CT	GT	GG	CC	CT
A0916	S167	A	01	2	2014-02-12	2019-02-28	hoof/limbs	08	2	831	2017-07-28	20171	287	38	3639	7653	7653	155	353	109	255	no	0	0	0	0	0	0	0	0	0	0	0	AG	CT	AA	CC	AG	TT	GG	AG	TT	TT
A0916	S167	A	01	2	2014-02-12	2019-02-28	hoof/limbs	08	3	831	2018-07-02	20181	241	40		7613	7613		334		255	no	0	0	0	0	0	0	0	0	0	0	0	AG	CT	AA	CC	AG	TT	GG	AG	TT	TT
A0917	S334	A	01	2	2014-02-12		kept	00	2	802	2017-05-10	20171	334	47	4292	11289	11604	164	478	126	359	no	0	0	0	0	0	0	0	0	0	0	0	AA	CT	AG	CC	AG	CT	GG	GG	CC	TT
A0917	S334	A	01	2	2014-02-12		kept	00	3	802	2018-05-24	20181	380	52.8		12702	14321		490		407	no	0	0	0	0	0	0	0	0	0	0	0	AA	CT	AG	CC	AG	CT	GG	GG	CC	TT
A0918	S330	A	01	2	2014-02-12		kept	00	2	765	2017-02-23	20162	333	46	4200	11680	12402	153	445	140	413	no	0	0	0	0	0	0	0	0	0	0	0	AA	CT	AG	CC	AG	CT	GT	AG	CT	TT
A0919	S334	A	01	2	2014-02-13		kept	00	2	745	2017-04-02	20162	313	42.3	4232	9912	9994	174	442	143	360	no	0	0	0	0	0	0	0	0	0	0	0	AA	TT	AA	CC	AA	TT	GT	GG	CT	TT
A0919	S334	A	01	2	2014-02-13		kept	00	3	745	2018-03-23	20172	326	49.5		11045	11089		475		384	no	0	0	0	0	0	0	0	0	0	0	0	AA	TT	AA	CC	AA	TT	GT	GG	CT	TT
A0919	S334	A	01	2	2014-02-13		kept	00	4	745	2019-04-10	20182	167	36.9			6977					no	0	0	0	0	0	0	0	0	0	0	0	AA	TT	AA	CC	AA	TT	GT	GG	CT	TT
A0920	S167	A	01	2	2014-02-13	2017-09-28	hoof/limbs	08	2	708	2017-06-22	20171	98	41.2	0	0	3275	0	0	0	0	no	0	0	0	0	0	0	0	0	0	0	0	AA	TT	AA	CC	AA	CT	TT	AG	CT	CC
A0921	S330	A	01	2	2014-02-13	2019-10-30	hoof/limbs	08	2	667	2017-02-13	20162	315	53.1	5086	12956	13233	190	487	149	404	no	0	0	0	0	0	0	0	0	0	0	0	AG	CT	AG	CC	AG	CT	TT	AG	CT	TT
A0921	S330	A	01	2	2014-02-13	2019-10-30	hoof/limbs	08	3	667	2018-01-31	20172	332	48.8		13371	14205		494		443	no	0	0	0	0	0	0	0	0	0	0	0	AG	CT	AG	CC	AG	CT	TT	AG	CT	TT
A0921	S331	A	01	2	2014-02-13	2019-10-30	hoof/limbs	08	4	667	2019-03-04	20182	204	52.5			9485					no	0	0	0	0	0	0	0	0	0	0	0	AG	CT	AG	CC	AG	CT	TT	AG	CT	TT
A0922	S413	A	01	2	2014-02-13		kept	00	3	877	2018-08-21	20181	399	32.6		8682	10554		361		322	no	0	0	0	0	0	0	0	0	0	0	0	AG	TT	AA	CC	AA	CT	GT	GG	CC	TT
A0923	S312	A	01	2	2014-02-13		kept	00	2	788	2017-06-21	20171	416	41.7	3868	9874	11932	138	394	111	322	no	0	0	0	0	0	0	0	0	0	0	0	AG	CT	AA	CC	AG	CT	GT	AA	TT	CT
A0923	S312	A	01	2	2014-02-13		kept	00	3	788	2018-09-29	20181	346	42.7		8841	9225		369		300	no	0	0	0	0	0	0	0	0	0	0	0	AG	CT	AA	CC	AG	CT	GT	AA	TT	CT
A0924	S308	A	01	2	2014-02-14		kept	00	3	784	2018-04-12	20172	306	43.8		11890	11905		399		374	yes	1	1	1	0	0	0	0	0	0	0	0	AG	TT	AG	CC	AG	TT	TT	AG	CT	CT
A0924	S312	A	01	2	2014-02-14		kept	00	4	784	2019-04-27	20182	150	44			6905					no	0	0	0	0	0	0	0	0	0	0	0	AG	TT	AG	CC	AG	TT	TT	AG	CT	CT
A0925	S334	A	01	2	2014-02-15		kept	00	2	683	2016-12-19	20162	326	42.9	4142	11052	11411	167	441	143	391	no	0	0	0	0	0	0	0	0	0	0	0	AA	CT	AG	CC	AA	TT	GT	GG	CC	TT
A0925	S335	A	01	2	2014-02-15		kept	00	3	683	2017-12-14	20172	271	36.5		9123	9123		352		320	no	0	0	0	0	0	0	0	0	0	0	0	AA	CT	AG	CC	AA	TT	GT	GG	CC	TT
A0925	S335	A	01	2	2014-02-15		kept	00	4	683	2018-11-05	20182	278	44.4		9963	9963		407		355	no	0	0	0	0	0	0	0	0	0	0	0	AA	CT	AG	CC	AA	TT	GT	GG	CC	TT
A0926	S185	A	01	2	2014-02-16		kept	00	3	876	2018-08-15	20181	328	37.4		10548	10989		504		395	no	0	0	0	0	0	0	0	0	0	0	0	AA	CT	AA	TT	GG	CC	TT	GG	CC	TT
A0926	S185	A	01	2	2014-02-16		kept	00	4	876	2019-09-09	20191	15	41.9			629					no	0	0	0	0	0	0	0	0	0	0	0	AA	CT	AA	TT	GG	CC	TT	GG	CC	TT
A0927	S166	A	01	2	2014-02-17		kept	00	2	771	2017-11-17	20172	298	38.1		9296	9296		436		339	no	0	0	0	0	0	0	0	0	0	0	0	AG	CT	AA	CC	AA	TT	GG	GG	CT	TT
A0927	S166	A	01	2	2014-02-17		kept	00	3	771	2018-11-06	20182	308	41.2		9055	9093		422		334	no	0	0	0	0	0	0	0	0	0	0	0	AG	CT	AA	CC	AA	TT	GG	GG	CT	TT
A0928	S335	A	01	2	2014-02-18		kept	00	2	729	2017-03-18	20162	328	35.3	4013	10450	10930	150	420	132	363	no	0	0	0	0	0	0	0	0	0	0	0	AA	TT	AA	CC	AG	CT	GT	GG	CC	TT
A0928	S335	A	01	2	2014-02-18		kept	00	3	729	2018-03-15	20172	391	40.7		11065	12435		453		397	no	0	0	0	0	0	0	0	0	0	0	0	AA	TT	AA	CC	AG	CT	GT	GG	CC	TT
A0929	S185	A	01	2	2014-02-20		kept	00	3	703	2018-07-19	20181	265	48.8		8522	8522		359		306	yes	1	0	0	0	0	0	0	1	1	0	0	AG	CC	AA	CC	AA	TT	GT	GG	CC	TT
A0929	S185	A	01	2	2014-02-20		kept	00	3	703	2018-07-19	20181	265	48.8		8522	8522		359		306	yes	1	0	0	0	0	0	0	1	2	0	0	AG	CC	AA	CC	AA	TT	GT	GG	CC	TT
A0929	S185	A	01	2	2014-02-20		kept	00	3	703	2018-07-19	20181	265	48.8		8522	8522		359		306	yes	1	0	0	0	0	0	0	1	3	0	0	AG	CC	AA	CC	AA	TT	GT	GG	CC	TT
A0929	S185	A	01	2	2014-02-20		kept	00	3	703	2018-07-19	20181	265	48.8		8522	8522		359		306	yes	1	1	1	0	0	0	0	0	0	0	0	AG	CC	AA	CC	AA	TT	GT	GG	CC	TT
A0929	S185	A	01	2	2014-02-20		kept	00	3	703	2018-07-19	20181	265	48.8		8522	8522		359		306	yes	2	0	0	0	0	0	0	1	4	1	1	AG	CC	AA	CC	AA	TT	GT	GG	CC	TT
A0929	S185	A	01	2	2014-02-20		kept	00	2	703	2017-07-11	20171	336	38.3	4143	10138	10355	177	481	130	366	no	0	0	0	0	0	0	0	0	0	0	0	AG	CC	AA	CC	AA	TT	GT	GG	CC	TT
A0929	S185	A	01	2	2014-02-20		kept	00	4	703	2019-08-01	20191	54	27			750					no	0	0	0	0	0	0	0	0	0	0	0	AG	CC	AA	CC	AA	TT	GT	GG	CC	TT
A0930	S335	A	01	2	2014-02-20		kept	00	2	761	2017-03-09	20162	291	49.8	4982	10466	10466	203	444	150	334	no	0	0	0	0	0	0	0	0	0	0	0	AG	TT	AA	CC	GG	CT	GG	GG	CC	TT
A0930	S335	A	01	2	2014-02-20		kept	00	3	761	2018-02-05	20172	327	46.6		12692	13431		495		434	no	0	0	0	0	0	0	0	0	0	0	0	AG	TT	AA	CC	GG	CT	GG	GG	CC	TT
A0931	S335	A	01	2	2014-02-21		kept	00	2	816	2017-05-04	20171	523	48.5	5034	12496	18622	177	478	146	400	no	0	0	0	0	0	0	0	0	0	0	0	AA	TT	AA	CC	AG	CC	GT	GG	CC	TT
A0932	S166	A	01	2	2014-02-22	2019-05-31	metabolism	10	3	726	2018-02-14	20172	391	48.8		12401	13629		512		446	yes	1	1	2	0	0	0	0	0	0	0	0	AG	CC	AA	CC	AG	TT	TT	GG	TT	TT
A0932	S166	A	01	2	2014-02-22	2019-05-31	metabolism	10	3	726	2018-02-14	20172	391	48.8		12401	13629		512		446	yes	1	1	1	0	0	0	0	0	0	0	0	AG	CC	AA	CC	AG	TT	TT	GG	TT	TT
A0932	S166	A	01	2	2014-02-22	2019-05-31	metabolism	10	3	726	2018-02-14	20172	391	48.8		12401	13629		512		446	yes	1	0	0	0	0	0	0	1	1	0	0	AG	CC	AA	CC	AG	TT	TT	GG	TT	TT
A0932	S167	A	01	2	2014-02-22	2019-05-31	metabolism	10	2	726	2017-02-07	20162	321	53.3	4646	11724	12140	194	489	150	404	no	0	0	0	0	0	0	0	0	0	0	0	AG	CC	AA	CC	AG	TT	TT	GG	TT	TT
A0933	S162	A	01	2	2014-02-22		kept	00	3	706	2018-03-24	20172	504	41.4		11499	14867		394		396	yes	1	1	2	0	0	0	0	0	0	0	0	AG	CT	AA	CC	AA	TT	GT	GG	CT	TT
A0933	S162	A	01	2	2014-02-22		kept	00	3	706	2018-03-24	20172	504	41.4		11499	14867		394		396	yes	1	1	1	0	0	0	0	0	0	0	0	AG	CT	AA	CC	AA	TT	GT	GG	CT	TT
A0933	S166	A	01	2	2014-02-22		kept	00	2	706	2017-02-25	20162	349	43.1	4472	11668	12552	164	435	139	387	no	0	0	0	0	0	0	0	0	0	0	0	AG	CT	AA	CC	AA	TT	GT	GG	CT	TT
A0934	S185	A	01	2	2014-02-23		kept	00	2	682	2017-05-11	20171	256	43.7	4882		11721	205		140		no	0	0	0	0	0	0	0	0	0	0	0	AG	CC	AG	CT	AG	CC	TT	AG	CC	TT
A0935	S336	A	01	2	2014-02-23		kept	00	2	641	2017-08-24	20171	443	49.3	5094	13072	16349	166	452	132	399	yes	1	0	0	0	0	1	1	0	0	0	0	AG	CT	AG	CC	AG	TT	GT	GG	CC	TT
A0935	S336	A	01	2	2014-02-23		kept	00	2	641	2017-08-24	20171	443	49.3	5094	13072	16349	166	452	132	399	yes	1	1	1	0	0	0	0	0	0	0	0	AG	CT	AG	CC	AG	TT	GT	GG	CC	TT
A0935	S336	A	01	2	2014-02-23		kept	00	3	641	2019-01-19	20182	248	28.1			9762					yes	1	0	0	0	0	1	1	0	0	0	0	AG	CT	AG	CC	AG	TT	GT	GG	CC	TT
A0935	S336	A	01	2	2014-02-23		kept	00	3	641	2019-01-19	20182	248	28.1			9762					yes	1	1	1	0	0	0	0	0	0	0	0	AG	CT	AG	CC	AG	TT	GT	GG	CC	TT
A0935	S336	A	01	2	2014-02-23		kept	00	3	641	2019-01-19	20182	248	28.1			9762					yes	1	0	0	1	1	0	0	0	0	0	0	AG	CT	AG	CC	AG	TT	GT	GG	CC	TT
A0936	S340	A	01	2	2014-02-23		kept	00	2	718	2017-01-29	20162	390	49.4	4665	11951	13628	170	447	141	385	yes	1	0	0	0	0	1	1	0	0	0	0	AA	CT	AA	CC	AA	TT	TT	GG	CC	TT
A0936	S340	A	01	2	2014-02-23		kept	00	2	718	2017-01-29	20162	390	49.4	4665	11951	13628	170	447	141	385	yes	1	1	1	0	0	0	0	0	0	0	0	AA	CT	AA	CC	AA	TT	TT	GG	CC	TT
A0936	S340	A	01	2	2014-02-23		kept	00	3	718	2018-04-17	20172	256	44.8		11815	11815		422		394	yes	1	1	1	0	0	0	0	0	0	0	0	AA	CT	AA	CC	AA	TT	TT	GG	CC	TT
A0937	S340	A	01	2	2014-02-23		kept	00	3	879	2018-09-08	20181	336	36.4		9786	10393		401		351	yes	1	0	0	0	0	0	0	0	0	1	1	AA	CT	AG	CC	AG	CT	GT	GG	CC	TT
A0938	S335	A	01	2	2014-02-23		kept	00	3	667	2017-12-20	20172	293	39.7		10640	10640		434		365	no	0	0	0	0	0	0	0	0	0	0	0	AA	TT	AA	CC	AG	TT	GG	GG	CC	TT
A0938	S335	A	01	2	2014-02-23		kept	00	4	667	2018-12-16	20182	282	49.3			11462					no	0	0	0	0	0	0	0	0	0	0	0	AA	TT	AA	CC	AG	TT	GG	GG	CC	TT
A0939	S185	A	01	2	2014-02-24	2017-07-13	hoof/limbs	08	2	753	2017-05-09	20171	65	44.6	0	0	3203	0	0	0	0	no	0	0	0	0	0	0	0	0	0	0	0	AG	CT	AA	CC	AA	TT	GT	GG	CT	CT
A0940	S340	A	01	2	2014-02-24	2017-08-10	fertility	04	2	867	2017-04-20	20162	112	16.2	1510	0	1653	77.3	0	65.6	0	no	0	0	0	0	0	0	0	0	0	0	0	AA	CT	AG	CC	AG	CT	GG	GG	CC	TT
A0941	S340	A	01	2	2014-02-24		kept	00	2	847	2017-07-10	20171	305	48.9	5127	12723	12723	180	478	152	429	no	0	0	0	0	0	0	0	0	0	0	0	AA	CC	AG	CC	AG	TT	GG	GG	CC	TT
A0941	S340	A	01	2	2014-02-24		kept	00	3	847	2018-07-11	20181	426	35.8		13279	16294		491		460	no	0	0	0	0	0	0	0	0	0	0	0	AA	CC	AG	CC	AG	TT	GG	GG	CC	TT
A0942	S185	A	01	2	2014-02-26		kept	00	2	787	2017-07-19	20171	96	47.2	0	0	4205	0	0	0	0	no	0	0	0	0	0	0	0	0	0	0	0	AA	CT	AA	CC	AA	TT	GT	GG	CT	CT
A0943	S340	A	01	2	2014-02-26		kept	00	3	806	2018-07-20	20181	323	56.1		12452	12785		431		423	yes	1	1	1	0	0	0	0	0	0	0	0	AA	TT	AA	CC	AA	TT	GT	GG	CC	TT
A0943	S340	A	01	2	2014-02-26		kept	00	4	806	2019-08-05	20191	50	33.5			1928					no	0	0	0	0	0	0	0	0	0	0	0	AA	TT	AA	CC	AA	TT	GT	GG	CC	TT
A0944	S171	A	01	2	2014-02-26	2019-07-19	udder disease	06	4	806	2019-04-28	20182	82	38.6		3012	3012		135		97	yes	1	0	0	0	0	1	1	0	0	0	0	AG	CT	AA	CC	AA	TT	GT	AG	CT	TT
A0944	S176	A	01	2	2014-02-26	2019-07-19	udder disease	06	2	806	2017-05-09	20171	335	42	3946	9798	10100	184	484	119	347	no	0	0	0	0	0	0	0	0	0	0	0	AG	CT	AA	CC	AA	TT	GT	AG	CT	TT
A0945	S303	A	01	2	2014-02-28		kept	00	2	918	2017-08-01	20171	375	29.9	3171	9407	11140	130	354	98	314	no	0	0	0	0	0	0	0	0	0	0	0	AG	TT	AA	CC	AA	TT	TT	GG	CC	TT
A0945	S303	A	01	2	2014-02-28		kept	00	3	918	2018-10-21	20182	338	38.1		11055	12083		401		375	no	0	0	0	0	0	0	0	0	0	0	0	AG	TT	AA	CC	AA	TT	TT	GG	CC	TT
A0946	S162	A	01	2	2014-02-28		kept	00	2	804	2017-06-08	20171	520	49.1	4788	12985	20146	182	514	147	427	yes	1	1	1	0	0	0	0	0	0	0	0	AG	TT	AA	CC	AA	CT	TT	GG	TT	TT
A0946	S166	A	01	2	2014-02-28		kept	00	3	804	2019-01-17	20182	250	48.9			11838					no	0	0	0	0	0	0	0	0	0	0	0	AG	TT	AA	CC	AA	CT	TT	GG	TT	TT
A0947	S185	A	01	2	2014-02-28		kept	00	3	869	2018-10-21	20182	338	54.7		14202	15067		535		467	yes	1	0	0	0	0	1	1	0	0	0	0	AA	TT	AA	CT	AG	CT	GT	GG	CT	TT
A0947	S185	A	01	2	2014-02-28		kept	00	3	869	2018-10-21	20182	338	54.7		14202	15067		535		467	yes	1	1	1	0	0	0	0	0	0	0	0	AA	TT	AA	CT	AG	CT	GT	GG	CT	TT
A0948	S185	A	01	2	2014-02-28	2018-09-20	metabolism	10	3	760	2018-02-09	20172	223	33.4		5710	5710		212		184	yes	1	0	0	0	0	1	1	0	0	0	0	AG	TT	AG	CC	AG	CT	GG	GG	CC	TT
A0948	S186	A	01	2	2014-02-28	2018-09-20	metabolism	10	3	760	2018-02-09	20172	223	33.4		5710	5710		212		184	yes	1	0	0	0	0	0	0	1	1	0	0	AG	TT	AG	CC	AG	CT	GG	GG	CC	TT
A0948	S186	A	01	2	2014-02-28	2018-09-20	metabolism	10	3	760	2018-02-09	20172	223	33.4		5710	5710		212		184	yes	1	0	0	0	0	0	0	0	0	1	1	AG	TT	AG	CC	AG	CT	GG	GG	CC	TT
A0948	S186	A	01	2	2014-02-28	2018-09-20	metabolism	10	2	760	2017-03-08	20162	292	45.3	4373	10555	10555	171	422	132	338	no	0	0	0	0	0	0	0	0	0	0	0	AG	TT	AG	CC	AG	CT	GG	GG	CC	TT
A0949	S171	A	01	2	2014-02-28	2018-04-06	udder disease	06	2	731	2017-03-16	20162	312	41.2	4289	10792	10965	192	499	136	387	yes	1	1	1	0	0	0	0	0	0	0	0	AG	CT	AA	CC	AG	TT	GT	AG	CT	TT
A0950	S315	A	01	2	2014-03-01		kept	00	2	735	2017-06-18	20171	218	37.4	3230		7127	131		98		no	0	0	0	0	0	0	0	0	0	0	0	GG	TT	AA	CC	GG	CC	GT	GG	CC	TT
A0951	S335	A	01	2	2014-03-02	2019-07-31	udder disease	06	3	757	2018-09-14	20181	320	30.2		11660	11909		500		448	yes	1	1	1	0	0	0	0	0	0	0	0	AA	CT	AG	CC	AG	CT	GT	GG	CC	CT
A0952	S185	A	01	2	2014-03-03	2018-02-22	metabolism	10	2	756	2017-03-18	20162	282	37.8	3910	8797	8797	163	373	132	317	no	0	0	0	0	0	0	0	0	0	0	0	AA	CC	AA	TT	AG	CC	GT	GG	CT	TT
A0953	S184	A	01	2	2014-03-05	2018-03-26	hoof/limbs	08	2	762	2017-04-29	20162	268	36.8	3546		7869	140		101		no	0	0	0	0	0	0	0	0	0	0	0	AA	CT	AA	CC	AA	TT	GT	AA	TT	TT
A0954	S340	A	01	2	2014-03-06	2017-10-12	low yield	03	2	719	2017-03-28	20162	198	35.6	3397	0	4864	122.3	0	94	0	no	0	0	0	0	0	0	0	0	0	0	0	AG	CC	AG	CC	AA	CT	TT	GG	CC	TT
A0955	S336	A	01	2	2014-03-06		kept	00	2	788	2017-06-10	20171	303	23.7	2441	6476	6476	125	364	104	294	no	0	0	0	0	0	0	0	0	0	0	0	AA	CT	AG	CC	GG	CT	GT	GG	CC	TT
A0955	S336	A	01	2	2014-03-06		kept	00	3	788	2018-06-11	20181	470	42.7		11334	15322		511		426	no	0	0	0	0	0	0	0	0	0	0	0	AA	CT	AG	CC	GG	CT	GT	GG	CC	TT
A0956	S242	A	01	2	2014-03-06		kept	00	2	659	2016-12-14	20162	313	51	4899	13202	13384	175.3	497.1	150.4	424.9	no	0	0	0	0	0	0	0	0	0	0	0	GG	CT	GG	CC	AA	CT	GT	AG	CT	TT
A0957	S162	A	01	2	2014-03-07		kept	00	3	873	2018-06-28	20181	286	44.2		11277	11277		431		403	yes	1	1	1	0	0	0	0	0	0	0	0	AA	CC	AA	CC	AG	TT	GG	GG	CT	TT
A0957	S166	A	01	2	2014-03-07		kept	00	2	873	2017-07-28	20171	287	31.5	3272	8258	8258	118	323	106	289	no	0	0	0	0	0	0	0	0	0	0	0	AA	CC	AA	CC	AG	TT	GG	GG	CT	TT
A0957	S166	A	01	2	2014-03-07		kept	00	4	873	2019-06-23	20191	93	52.9			4737					no	0	0	0	0	0	0	0	0	0	0	0	AA	CC	AA	CC	AG	TT	GG	GG	CT	TT
A0958	S185	A	01	2	2014-03-07	2019-03-22	fertility	04	2	798	2017-07-21	20171	326	42.9	3987	8651	8893	169	410	117	292	no	0	0	0	0	0	0	0	0	0	0	0	AA	CT	AA	CC	AG	TT	GG	GG	CC	TT
A0958	S185	A	01	2	2014-03-07	2019-03-22	fertility	04	3	798	2018-08-02	20181	232	31.5		6225	6225		263		234	no	0	0	0	0	0	0	0	0	0	0	0	AA	CT	AA	CC	AG	TT	GG	GG	CC	TT
A0959	S336	A	01	2	2014-03-11		kept	00	2	928	2017-10-16	20172	299	38.2		9883	9883		407		326	no	0	0	0	0	0	0	0	0	0	0	0	GG	TT	AA	CC	AG	CT	GT	GG	CC	TT
A0959	S336	A	01	2	2014-03-11		kept	00	3	928	2018-09-27	20181	63	51.4			3238					no	0	0	0	0	0	0	0	0	0	0	0	GG	TT	AA	CC	AG	CT	GT	GG	CC	TT
A0960	S312	A	01	2	2014-03-11		kept	00	2	807	2017-06-17	20171	296	44.6	4802	11854	11854	140	390	125	344	no	0	0	0	0	0	0	0	0	0	0	0	AG	CC	AA	CC	GG	TT	TT	GG	CC	CT
A0960	S312	A	01	2	2014-03-11		kept	00	3	807	2018-06-10	20181	471	28.4		10201	14528		358		343	no	0	0	0	0	0	0	0	0	0	0	0	AG	CC	AA	CC	GG	TT	TT	GG	CC	CT
A0961	S301	A	01	2	2014-03-12	2019-03-15	other	09	2	697	2017-02-10	20162	318	50	4820	11827	12147	203	475	137	362	yes	1	1	1	0	0	0	0	0	0	0	0	AA	TT	AA	CC	AG	CT	GT	GG	CC	TT
A0961	S301	A	01	2	2014-03-12	2019-03-15	other	09	3	697	2018-03-06	20172	298	49.5		11790	11790		448		356	yes	1	0	0	1	1	0	0	0	0	0	0	AA	TT	AA	CC	AG	CT	GT	GG	CC	TT
A0961	S304	A	01	2	2014-03-12	2019-03-15	other	09	4	697	2019-02-05	20182	38	36.2		1376	1376		58		45	no	0	0	0	0	0	0	0	0	0	0	0	AA	TT	AA	CC	AG	CT	GT	GG	CC	TT
A0962	S185	A	01	2	2014-03-12		kept	00	2	981	2017-12-25	20172	369	46.1		10778	11753		528		415	no	0	0	0	0	0	0	0	0	0	0	0	AG	TT	AA	CT	GG	CT	TT	AG	CT	TT
A0963	S335	A	01	2	2014-03-12	2017-08-25	udder disease	06	2	712	2017-02-10	20162	196	36.9	3199	0	6346	121.7	0	114.9	0	yes	1	1	1	0	0	0	0	0	0	0	0	AA	CT	AG	CT	GG	CT	GT	GG	CC	CT
A0964	S335	A	01	2	2014-03-12	2019-08-09	udder disease	06	2	779	2017-07-20	20171	327	45.5	4452	11212	11678	134	353	151	391	yes	1	1	2	0	0	0	0	0	0	0	0	AA	CT	AG	CC	GG	CT	TT	GG	CC	TT
A0964	S335	A	01	2	2014-03-12	2019-08-09	udder disease	06	2	779	2017-07-20	20171	327	45.5	4452	11212	11678	134	353	151	391	yes	1	1	1	0	0	0	0	0	0	0	0	AA	CT	AG	CC	GG	CT	TT	GG	CC	TT
A0964	S335	A	01	2	2014-03-12	2019-08-09	udder disease	06	2	779	2017-07-20	20171	327	45.5	4452	11212	11678	134	353	151	391	yes	1	0	0	0	0	0	0	0	0	1	1	AA	CT	AG	CC	GG	CT	TT	GG	CC	TT
A0964	S335	A	01	2	2014-03-12	2019-08-09	udder disease	06	2	779	2017-07-20	20171	327	45.5	4452	11212	11678	134	353	151	391	yes	1	0	0	0	0	1	1	0	0	0	0	AA	CT	AG	CC	GG	CT	TT	GG	CC	TT
A0964	S335	A	01	2	2014-03-12	2019-08-09	udder disease	06	3	779	2018-07-30	20181	313	51		11006	11128		360		358	yes	1	0	0	1	1	0	0	0	0	0	0	AA	CT	AG	CC	GG	CT	TT	GG	CC	TT
A0965	S336	A	01	2	2014-03-13		kept	00	2	717	2017-02-02	20162	263	45.9	4390	0	8444	150.3	0	133.6	0	no	0	0	0	0	0	0	0	0	0	0	0	AG	TT	AA	CC	GG	TT	TT	GG	CC	TT
A0966	S228	A	01	2	2014-03-13	2019-10-30	hoof/limbs	08	3	929	2018-09-15	20181	297	37		7424	7424		321		284	yes	1	0	0	0	0	0	0	1	1	0	0	AG	CT	AG	CC	GG	CT	GT	GG	CC	CT
A0966	S228	A	01	2	2014-03-13	2019-10-30	hoof/limbs	08	2	929	2017-09-30	20171	283	41.5	4128	9690	9690	169	401	137	342	no	0	0	0	0	0	0	0	0	0	0	0	AG	CT	AG	CC	GG	CT	GT	GG	CC	CT
A0966	S229	A	01	2	2014-03-13	2019-10-30	hoof/limbs	08	4	929	2019-09-11	20191	13	19.3			251					no	0	0	0	0	0	0	0	0	0	0	0	AG	CT	AG	CC	GG	CT	GT	GG	CC	CT
A0967	S162	A	01	2	2014-03-15		kept	00	3	817	2018-09-26	20181	349	52.1		11842	12383		512		402	yes	1	1	1	0	0	0	0	0	0	0	0	AG	TT	AA	CC	AG	CT	GT	AG	CT	CT
A0967	S166	A	01	2	2014-03-15		kept	00	2	817	2017-06-17	20171	420	39.8	4070	10823	12933	171	472	124	367	no	0	0	0	0	0	0	0	0	0	0	0	AG	TT	AA	CC	AG	CT	GT	AG	CT	CT
A0968	S336	A	01	2	2014-03-15	2017-07-19	other	09	2	698	2017-03-14	20162	127	49.9	4957	0	6156	180.3	0	147.9	0	yes	1	0	0	0	0	0	0	0	0	1	1	AG	CT	AG	CC	AG	CT	GG	GG	CC	TT
A0969	S336	A	01	2	2014-03-16	2019-02-01	udder disease	06	2	717	2017-03-25	20162	472	55.3	5013	12326	14996	182	472	141	388	yes	1	1	1	0	0	0	0	0	0	0	0	AA	CT	AG	CC	AG	CT	GT	GG	CC	CT
A0969	S336	A	01	2	2014-03-16	2019-02-01	udder disease	06	2	717	2017-03-25	20162	472	55.3	5013	12326	14996	182	472	141	388	yes	1	0	0	0	0	1	1	0	0	0	0	AA	CT	AG	CC	AG	CT	GT	GG	CC	CT
A0969	S336	A	01	2	2014-03-16	2019-02-01	udder disease	06	3	717	2018-08-18	20181	167	32.4		5123	5123		204		171	yes	1	0	0	0	0	1	2	0	0	0	0	AA	CT	AG	CC	AG	CT	GT	GG	CC	CT
A0969	S336	A	01	2	2014-03-16	2019-02-01	udder disease	06	3	717	2018-08-18	20181	167	32.4		5123	5123		204		171	yes	1	1	2	0	0	0	0	0	0	0	0	AA	CT	AG	CC	AG	CT	GT	GG	CC	CT
A0969	S336	A	01	2	2014-03-16	2019-02-01	udder disease	06	3	717	2018-08-18	20181	167	32.4		5123	5123		204		171	yes	2	0	0	1	1	1	1	0	0	0	0	AA	CT	AG	CC	AG	CT	GT	GG	CC	CT
A0969	S336	A	01	2	2014-03-16	2019-02-01	udder disease	06	3	717	2018-08-18	20181	167	32.4		5123	5123		204		171	yes	1	1	1	0	0	0	0	0	0	0	0	AA	CT	AG	CC	AG	CT	GT	GG	CC	CT
A0970	S266	A	01	2	2014-03-16	2019-05-03	fertility	04	2	707	2017-05-07	20171	278	38.4	3999	8753	8753	166	397	123	295	no	0	0	0	0	0	0	0	0	0	0	0	AG	CT	AG	CC	AG	TT	GT	AG	CT	TT
A0970	S266	A	01	2	2014-03-16	2019-05-03	fertility	04	3	707	2018-03-31	20172	398	37.4		10157	12171		457		364	no	0	0	0	0	0	0	0	0	0	0	0	AG	CT	AG	CC	AG	TT	GT	AG	CT	TT
A0971	S162	A	01	2	2014-03-16		kept	00	3	874	2018-11-14	20182	314	45.1		9390	9474		404		336	yes	1	0	0	0	0	0	0	0	0	1	1	AA	TT	AA	CC	AA	TT	GT	AG	CT	CT
A0971	S166	A	01	2	2014-03-16		kept	00	2	874	2017-10-12	20172	334	39.3	3793	9154	9540	175	435	124	322	no	0	0	0	0	0	0	0	0	0	0	0	AA	TT	AA	CC	AA	TT	GT	AG	CT	CT
A0972	S330	A	01	2	2014-03-18		kept	00	3	734	2018-03-08	20172	341	40.9		9782	10099		412		348	yes	1	0	0	0	0	0	0	1	1	0	0	AA	CT	AG	CC	AG	TT	TT	GG	CC	TT
A0972	S330	A	01	2	2014-03-18		kept	00	3	734	2018-03-08	20172	341	40.9		9782	10099		412		348	yes	1	0	0	0	0	0	0	0	0	1	1	AA	CT	AG	CC	AG	TT	TT	GG	CC	TT
A0972	S330	A	01	2	2014-03-18		kept	00	4	734	2019-03-28	20182	180	41.7			6191					yes	1	1	1	0	0	0	0	0	0	0	0	AA	CT	AG	CC	AG	TT	TT	GG	CC	TT
A0972	S330	A	01	2	2014-03-18		kept	00	2	734	2017-02-11	20162	317	42.5	3906	10375	10733	162	448	129	367	no	0	0	0	0	0	0	0	0	0	0	0	AA	CT	AG	CC	AG	TT	TT	GG	CC	TT
A0973	S242	A	01	2	2014-03-19		kept	00	2	781	2017-05-08	20171	368	43.2	4226	9795	10244	174	410	131	335	no	0	0	0	0	0	0	0	0	0	0	0	AG	CT	AA	CC	AG	CC	GG	GG	CT	TT
A0973	S242	A	01	2	2014-03-19		kept	00	3	781	2018-08-21	20181	354	29.4		9432	10174		416		337	no	0	0	0	0	0	0	0	0	0	0	0	AG	CT	AA	CC	AG	CC	GG	GG	CT	TT
A0974	S332	A	01	2	2014-03-19		kept	00	3	851	2018-09-05	20181	276	43		10419	10419		429		373	yes	1	1	1	0	0	0	0	0	0	0	0	AG	CT	AG	CC	AA	CT	TT	GG	CC	TT
A0974	S332	A	01	2	2014-03-19		kept	00	2	851	2017-09-06	20171	307	46.5	4537	12260	12317	182	495	145	408	no	0	0	0	0	0	0	0	0	0	0	0	AG	CT	AG	CC	AA	CT	TT	GG	CC	TT
A0974	S332	A	01	2	2014-03-19		kept	00	4	851	2019-07-20	20191	66	31			2173					no	0	0	0	0	0	0	0	0	0	0	0	AG	CT	AG	CC	AA	CT	TT	GG	CC	TT
A0975	S332	A	01	2	2014-03-20		kept	00	3	747	2018-02-14	20172	391	39.6		11137	12253		428		375	no	0	0	0	0	0	0	0	0	0	0	0	AA	CT	AG	CC	AA	CT	GT	GG	CC	TT
A0975	S332	A	01	2	2014-03-20		kept	00	4	747	2019-06-06	20191	110	43.3			4741					no	0	0	0	0	0	0	0	0	0	0	0	AA	CT	AG	CC	AA	CT	GT	GG	CC	TT
A0976	S332	A	01	2	2014-03-20		kept	00	2	854	2017-12-09	20172	336	53.2		12959	13387		494		419	no	0	0	0	0	0	0	0	0	0	0	0	AG	CT	AA	CC	AA	CT	TT	GG	CC	TT
A0976	S332	A	01	2	2014-03-20		kept	00	3	854	2018-12-27	20182	271	47.6			10075					no	0	0	0	0	0	0	0	0	0	0	0	AG	CT	AA	CC	AA	CT	TT	GG	CC	TT
A0977	S332	A	01	2	2014-03-25	2019-07-04	other	09	3	850	2018-06-03	20181	311	44.3		11602	11728		443		381	yes	1	0	0	0	0	0	0	1	1	0	0	AG	TT	AA	CT	AG	CC	TT	GG	CC	TT
A0977	S333	A	01	2	2014-03-25	2019-07-04	other	09	2	850	2017-06-25	20171	288	45	4303	10552	10552	165	439	122	333	no	0	0	0	0	0	0	0	0	0	0	0	AG	TT	AA	CT	AG	CC	TT	GG	CC	TT
A0977	S334	A	01	2	2014-03-25	2019-07-04	other	09	4	850	2019-06-15	20191	19	32.9		625	625		28		20	no	0	0	0	0	0	0	0	0	0	0	0	AG	TT	AA	CT	AG	CC	TT	GG	CC	TT
A0978	S161	A	01	2	2014-03-27	2017-10-12	udder disease	06	2	751	2017-05-14	20171	151	38.1	3866	0	5974	146.2	0	125.4	0	yes	1	1	1	0	0	0	0	0	0	0	0	AA	CC	AA	CC	AA	TT	GT	GG	CT	TT
A0978	S161	A	01	2	2014-03-27	2017-10-12	udder disease	06	2	751	2017-05-14	20171	151	38.1	3866	0	5974	146.2	0	125.4	0	yes	1	1	2	0	0	0	0	0	0	0	0	AA	CC	AA	CC	AA	TT	GT	GG	CT	TT
A0979	S340	A	01	2	2014-03-27		kept	00	3	827	2018-08-29	20181	314	38.9		8424	8566		389		299	yes	1	0	0	0	0	0	0	1	2	0	0	AA	TT	AG	CT	AG	CC	TT	GG	CC	CT
A0979	S340	A	01	2	2014-03-27		kept	00	3	827	2018-08-29	20181	314	38.9		8424	8566		389		299	yes	1	0	0	0	0	0	0	1	3	0	0	AA	TT	AG	CT	AG	CC	TT	GG	CC	CT
A0979	S340	A	01	2	2014-03-27		kept	00	3	827	2018-08-29	20181	314	38.9		8424	8566		389		299	yes	1	0	0	0	0	0	0	1	1	0	0	AA	TT	AG	CT	AG	CC	TT	GG	CC	CT
A0979	S340	A	01	2	2014-03-27		kept	00	2	827	2017-09-10	20171	303	29.3	3334	8272	8272	162	421	108	295	no	0	0	0	0	0	0	0	0	0	0	0	AA	TT	AG	CT	AG	CC	TT	GG	CC	CT
A0979	S340	A	01	2	2014-03-27		kept	00	4	827	2019-09-16	20191	8	37.4			299					no	0	0	0	0	0	0	0	0	0	0	0	AA	TT	AG	CT	AG	CC	TT	GG	CC	CT
A0980	S412	A	01	2	2014-03-28		kept	00	2	719	2017-05-22	20171	294	41.2	4075	10236	10236	169	482	127	360	yes	1	1	1	0	0	0	0	0	0	0	0	AG	TT	AG	CT	AG	CT	GT	GG	CC	CT
A0981	S185	A	01	2	2014-03-28		kept	00	3	667	2018-08-10	20181	333	53.5		11373	11745		528		424	no	0	0	0	0	0	0	0	0	0	0	0	AA	CT	AA	CT	GG	CT	TT	GG	TT	TT
A0981	S185	A	01	2	2014-03-28		kept	00	4	667	2019-08-21	20191	34	35.8			1228					no	0	0	0	0	0	0	0	0	0	0	0	AA	CT	AA	CT	GG	CT	TT	GG	TT	TT
A0982	S332	A	01	2	2014-03-29		kept	00	3	705	2018-04-16	20172	526	49.3		13636	21219		482		459	yes	1	1	1	0	0	0	0	0	0	0	0	AG	TT	AA	CC	AG	CT	GT	GG	CC	TT
A0982	S332	A	01	2	2014-03-29		kept	00	3	705	2018-04-16	20172	526	49.3		13636	21219		482		459	yes	1	0	0	0	0	1	1	0	0	0	0	AG	TT	AA	CC	AG	CT	GT	GG	CC	TT
A0982	S332	A	01	2	2014-03-29		kept	00	2	705	2017-03-10	20162	290	47.6	4799	12636	12636	160	437	150	414	no	0	0	0	0	0	0	0	0	0	0	0	AG	TT	AA	CC	AG	CT	GT	GG	CC	TT
A0983	S161	A	01	2	2014-03-30	2019-02-01	udder disease	06	3	713	2018-08-22	20181	163	27		4721	4721		178		172	yes	1	0	0	0	0	1	1	0	0	0	0	AA	CC	AG	CC	AA	TT	GT	GG	TT	TT
A0984	S336	A	01	2	2014-03-31		kept	00	1	816	2016-06-24	20161	472	35.6	3251	9481	13634	124.5	353.2	90.6	303.9	yes	1	1	1	0	0	0	0	0	0	0	0	AG	TT	AA	CT	AG	CC	GG	GG	CC	CT
A0985	S185	A	01	2	2014-04-05		kept	00	2	821	2017-05-23	20171	385	40.5	4637	12273	13207	177	493	146	418	no	0	0	0	0	0	0	0	0	0	0	0	AA	TT	AA	CC	AA	TT	TT	GG	CT	CT
A0985	S185	A	01	2	2014-04-05		kept	00	3	821	2018-08-19	20181	356	39.5		12026	12835		490		411	no	0	0	0	0	0	0	0	0	0	0	0	AA	TT	AA	CC	AA	TT	TT	GG	CT	CT
A0986	S332	A	01	2	2014-04-06		kept	00	2	756	2017-06-27	20171	209	40.7	3693		6088	138		113		yes	1	1	1	0	0	0	0	0	0	0	0	AA	TT	AA	CC	AA	CC	GT	GG	CC	TT
A0987	S166	A	01	2	2014-04-07		kept	00	2	842	2017-09-08	20171	477	30.4	3603	11655	16602	140	429	116	398	no	0	0	0	0	0	0	0	0	0	0	0	AA	CC	AA	CC	AG	TT	GT	AG	CT	TT
A0987	S166	A	01	2	2014-04-07		kept	00	3	842	2019-03-11	20182	197	47			8858					no	0	0	0	0	0	0	0	0	0	0	0	AA	CC	AA	CC	AG	TT	GT	AG	CT	TT
A0988	S340	A	01	2	2014-04-10		kept	00	2	945	2017-11-05	20172	674	43.3		12259	22142		477		403	yes	1	0	0	0	0	0	0	1	1	0	0	AA	CT	AG	CC	AA	CT	GT	GG	CC	CT
A0988	S340	A	01	2	2014-04-10		kept	00	2	945	2017-11-05	20172	674	43.3		12259	22142		477		403	yes	1	1	1	0	0	0	0	0	0	0	0	AA	CT	AG	CC	AA	CT	GT	GG	CC	CT
A0988	S340	A	01	2	2014-04-10		kept	00	2	945	2017-11-05	20172	674	43.3		12259	22142		477		403	yes	1	0	0	0	0	0	0	1	2	0	0	AA	CT	AG	CC	AA	CT	GT	GG	CC	CT
A0989	S185	A	01	2	2014-04-11		kept	00	2	664	2017-02-09	20162	274	48.5	4169	9442	9442	184	429	132	331	no	0	0	0	0	0	0	0	0	0	0	0	AA	CC	AG	CT	GG	CT	GT	GG	CT	CT
A0989	S185	A	01	2	2014-04-11		kept	00	3	664	2018-01-11	20172	271	37		9047	9047		403		329	no	0	0	0	0	0	0	0	0	0	0	0	AA	CC	AG	CT	GG	CT	GT	GG	CT	CT
A0989	S185	A	01	2	2014-04-11		kept	00	4	664	2018-12-12	20182	286	18.5			6454					no	0	0	0	0	0	0	0	0	0	0	0	AA	CC	AG	CT	GG	CT	GT	GG	CT	CT
A0990	S340	A	01	2	2014-04-11		kept	00	2	695	2017-05-17	20171	327	39.9	4442	11742	12041	158	451	134	382	yes	1	1	1	0	0	0	0	0	0	0	0	AG	CT	AG	CC	AA	CC	GT	GG	CC	TT
A0990	S341	A	01	2	2014-04-11		kept	00	3	695	2018-05-21	20181	446	41.5		13581	17344		500		454	no	0	0	0	0	0	0	0	0	0	0	0	AG	CT	AG	CC	AA	CC	GT	GG	CC	TT
A0991	S359	A	01	2	2014-04-12	2019-09-26	udder disease	06	3	851	2018-09-14	20181	298	44.9		10144	10144		437		355	yes	1	1	1	0	0	0	0	0	0	0	0	AA	CT	AG	CC	AG	CT	GG	GG	CC	TT
A0992	S340	A	01	2	2014-04-13	2018-03-05	metabolism	10	2	693	2017-03-08	20162	292	43.6	4175	9704	9704	165	394	138	349	yes	1	0	0	0	0	0	0	0	0	1	1	AA	CC	AA	CT	AG	CT	GG	GG	CC	TT
A0992	S341	A	01	2	2014-04-13	2018-03-05	metabolism	10	2	693	2017-03-08	20162	292	43.6	4175	9704	9704	165	394	138	349	yes	1	1	1	0	0	0	0	0	0	0	0	AA	CC	AA	CT	AG	CT	GG	GG	CC	TT
A0993	S185	A	01	2	2014-04-13		kept	00	2	713	2017-05-29	20171	315	41.2	4235	11383	11577	157	460	121	378	no	0	0	0	0	0	0	0	0	0	0	0	AA	TT	AA	CC	GG	CT	GT	GG	CC	TT
A0994	S366	A	01	2	2014-04-15		kept	00	1	1004	2017-01-13	20162	515	18.9	2779	8947	13054	120	367	90	317	no	0	0	0	0	0	0	0	0	0	0	0	AA	CC	GG	CC	AG	TT	GT	GG	CC	TT
A0994	S366	A	01	2	2014-04-15		kept	00	2	1004	2018-07-24	20181	288	39.9		9103	9103		384		324	no	0	0	0	0	0	0	0	0	0	0	0	AA	CC	GG	CC	AG	TT	GT	GG	CC	TT
A0994	S366	A	01	2	2014-04-15		kept	00	3	1004	2019-07-09	20191	77	35.5			2632					no	0	0	0	0	0	0	0	0	0	0	0	AA	CC	GG	CC	AG	TT	GT	GG	CC	TT
A0995	S337	A	01	2	2014-04-15		kept	00	2	804	2017-09-02	20171	434	38.8	4060	11801	15635	169	493	129	422	no	0	0	0	0	0	0	0	0	0	0	0	AA	TT	AA	CC	AG	TT	GG	GG	CC	TT
A0995	S338	A	01	2	2014-04-15		kept	00	3	804	2018-12-30	20182	268	41.9			11462					no	0	0	0	0	0	0	0	0	0	0	0	AA	TT	AA	CC	AG	TT	GG	GG	CC	TT
A0996	S336	A	01	2	2014-04-15		kept	00	2	727	2017-06-21	20171	356	43.4	4143	10441	11104	127	320	119	327	yes	1	0	0	0	0	0	0	0	0	1	1	AA	CC	AG	CC	AG	CT	TT	GG	CC	TT
A0996	S338	A	01	2	2014-04-15		kept	00	4	727	2019-07-06	20191	80	45.2			3580					no	0	0	0	0	0	0	0	0	0	0	0	AA	CC	AG	CC	AG	CT	TT	GG	CC	TT
A0997	S367	A	01	2	2014-04-15		kept	00	3	689	2018-01-27	20172	287	45		11002	11002		463		382	no	0	0	0	0	0	0	0	0	0	0	0	AA	CT	AA	CC	AA	CT	GG	GG	CT	CT
A0998	S166	A	01	2	2014-04-16		kept	00	2	802	2017-06-25	20171	320	44.7	4061	10659	10931	135	395	116	341	no	0	0	0	0	0	0	0	0	0	0	0	AA	CC	AG	CC	AA	TT	GG	GG	CT	TT
A0998	S166	A	01	2	2014-04-16		kept	00	3	802	2018-07-02	20181	341	44.6		11371	11896		428		374	no	0	0	0	0	0	0	0	0	0	0	0	AA	CC	AG	CC	AA	TT	GG	GG	CT	TT
A0998	S166	A	01	2	2014-04-16		kept	00	4	802	2019-07-29	20191	57	50.4			2687					no	0	0	0	0	0	0	0	0	0	0	0	AA	CC	AG	CC	AA	TT	GG	GG	CT	TT
A0999	S291	A	01	2	2014-04-18		kept	00	2	872	2017-09-18	20171	35	30.1	0	0	1174	0	0	0	0	no	0	0	0	0	0	0	0	0	0	0	0	AA	CT	AG	CT	GG	CC	GT	GG	CC	TT
A1000	S367	A	01	2	2014-04-19		kept	00	2	835	2017-12-21	20172	324	43.6		12892	13428		435		419	no	0	0	0	0	0	0	0	0	0	0	0	AA	TT	AA	CC	AG	TT	GG	GG	CC	TT
A1001	S174	A	01	2	2014-04-20		kept	00	2	677	2017-02-09	20162	319	46.8	4212	9834	10114	190	470	134	342	yes	1	1	1	0	0	0	0	0	0	0	0	AA	CC	AA	CC	AA	TT	GT	GG	CC	TT
A1002	S291	A	01	2	2014-04-20		kept	00	2	720	2017-06-26	20171	287	43.4	4397	11586	11586	146	424	128	392	no	0	0	0	0	0	0	0	0	0	0	0	AG	CT	GG	CC	AA	TT	GG	GG	CC	CT
A1002	S291	A	01	2	2014-04-20		kept	00	3	720	2018-06-18	20181	267	44.8		11904	11904		414		410	no	0	0	0	0	0	0	0	0	0	0	0	AG	CT	GG	CC	AA	TT	GG	GG	CC	CT
A1002	S291	A	01	2	2014-04-20		kept	00	4	720	2019-05-23	20191	124	61.4			7245					no	0	0	0	0	0	0	0	0	0	0	0	AG	CT	GG	CC	AA	TT	GG	GG	CC	CT
A1003	S365	A	01	2	2014-04-20	2018-11-08	udder disease	06	3	690	2018-04-07	20172	215	49		8788	8788		309		279	no	0	0	0	0	0	0	0	0	0	0	0	AG	CC	GG	CT	AG	CT	GT	GG	CC	TT
A1004	S176	A	01	2	2014-04-21	2019-08-16	hoof/limbs	08	3	756	2018-10-01	20182	319	36.4		10069	10279		401		330	yes	1	1	1	0	0	0	0	0	0	0	0	AG	TT	AA	CC	AG	TT	GT	GG	CC	TT
A1005	S493	A	01	2	2014-04-22	2019-07-10	udder disease	06	3	795	2018-12-04	20182	218	46.9		8443	8443		289		269	yes	2	1	1	1	1	0	0	0	0	0	0	GG	CC	GG	CT	GG	CT	GT	GG	CC	TT
A1006	S371	A	01	2	2014-04-23	2018-09-05	hoof/limbs	08	2	835	2017-08-25	20171	376	48	4775	11843	13070	182	433	129	351	no	0	0	0	0	0	0	0	0	0	0	0	GG	CT	AG	CC	AG	CT	TT	GG	CC	TT
A1007	S336	A	01	2	2014-04-23		kept	00	3	751	2018-08-08	20181	335	38		8031	8277		308		280	yes	1	0	0	0	0	0	0	0	0	1	1	AA	CT	AA	CC	AA	TT	TT	GG	CT	TT
A1007	S338	A	01	2	2014-04-23		kept	00	2	751	2017-08-23	20171	293	48.2	4465	9777	9777	173	395	137	331	no	0	0	0	0	0	0	0	0	0	0	0	AA	CT	AA	CC	AA	TT	TT	GG	CT	TT
A1007	S339	A	01	2	2014-04-23		kept	00	4	751	2019-08-31	20191	24	20.2			485					no	0	0	0	0	0	0	0	0	0	0	0	AA	CT	AA	CC	AA	TT	TT	GG	CT	TT
A1008	S185	A	01	2	2014-04-24	2018-12-14	udder disease	06	2	811	2017-10-06	20172	277	49.8	4941	11671	11671	205	475	149	397	yes	1	0	0	0	0	0	0	1	1	0	0	AA	CC	AG	CT	AG	CT	TT	GG	CC	CT
A1008	S185	A	01	2	2014-04-24	2018-12-14	udder disease	06	3	811	2018-09-06	20181	99	48.8		3358	3358		132		107	yes	1	1	1	0	0	0	0	0	0	0	0	AA	CC	AG	CT	AG	CT	TT	GG	CC	CT
A1009	S371	A	01	2	2014-04-24	2018-12-28	hoof/limbs	08	2	703	2017-06-07	20171	398	41.5	4023	11629	13446	154	444	116	379	no	0	0	0	0	0	0	0	0	0	0	0	AG	TT	AA	CC	AG	TT	GT	GG	CC	TT
A1009	S372	A	01	2	2014-04-24	2018-12-28	hoof/limbs	08	3	703	2018-09-20	20181	99	34.7		3610	3610		144		105	no	0	0	0	0	0	0	0	0	0	0	0	AG	TT	AA	CC	AG	TT	GT	GG	CC	TT
A1010	S185	A	01	2	2014-04-25		kept	00	2	852	2017-08-12	20171	304	42.6	4193	10447	10447	178	470	131	360	no	0	0	0	0	0	0	0	0	0	0	0	AA	CT	AG	CC	AA	TT	GT	GG	CC	CT
A1010	S185	A	01	2	2014-04-25		kept	00	3	852	2018-07-23	20181	414	51.9		13084	15789		546		467	no	0	0	0	0	0	0	0	0	0	0	0	AA	CT	AG	CC	AA	TT	GT	GG	CC	CT
A1011	S301	A	01	2	2014-04-25		kept	00	2	699	2017-03-05	20162	295	50.7	4594	10864	10864	190	454	135	361	yes	1	1	1	0	0	0	0	0	0	0	0	AG	TT	AA	CC	AG	CT	GT	GG	CC	TT
A1012	S373	A	01	2	2014-04-26	2018-10-12	fertility	04	2	701	2017-05-18	20171	450	44.7	4579	11820	14355	173	450	138	403	no	0	0	0	0	0	0	0	0	0	0	0	AA	TT	AA	CC	AG	TT	GT	GG	CC	TT
A1013	S336	A	01	2	2014-04-26	2018-12-07	hoof/limbs	08	1	808	2016-07-12	20161	335	16	2624	7901	8405	114	361.1	90	296.6	yes	1	1	1	0	0	0	0	0	0	0	0	AG	TT	AG	CC	AG	CT	GT	AG	CT	TT
A1013	S340	A	01	2	2014-04-26	2018-12-07	hoof/limbs	08	2	808	2017-08-01	20171	283	46.7	4335	10325	10325	175	444	142	377	no	0	0	0	0	0	0	0	0	0	0	0	AG	TT	AG	CC	AG	CT	GT	AG	CT	TT
A1014	S315	A	01	2	2014-04-28		kept	00	3	885	2018-12-20	20182	278	54.6			12410					no	0	0	0	0	0	0	0	0	0	0	0	AA	CT	AA	CC	AG	TT	GT	GG	CC	TT
A1015	S178	A	01	2	2014-04-28		kept	00	2	793	2017-08-04	20171	312	49.8	4789	12037	12208	174	464	144	390	no	0	0	0	0	0	0	0	0	0	0	0	AA	CT	AG	CC	AG	TT	GG	AG	CT	TT
A1015	S178	A	01	2	2014-04-28		kept	00	3	793	2018-08-15	20181	405	28.1		12176	15469		496		415	no	0	0	0	0	0	0	0	0	0	0	0	AA	CT	AG	CC	AG	TT	GG	AG	CT	TT
A1016	S291	A	01	2	2014-04-28		kept	00	3	703	2018-03-19	20172	285	28.1		8987	8987		433		357	no	0	0	0	0	0	0	0	0	0	0	0	AG	CC	AG	CT	AG	CC	GT	GG	CC	TT
A1016	S291	A	01	2	2014-04-28		kept	00	4	703	2019-02-26	20182	210	38.6			7669					no	0	0	0	0	0	0	0	0	0	0	0	AG	CC	AG	CT	AG	CC	GT	GG	CC	TT
A1017	S291	A	01	2	2014-04-26		kept	00	2	736	2017-09-10	20171	335	39.3	4089	11683	12604	164	451	122	375	no	0	0	0	0	0	0	0	0	0	0	0	AA	CC	AA	CC	AG	CT	GT	GG	CC	CT
A1017	S291	A	01	2	2014-04-26		kept	00	3	736	2018-10-17	20182	342	38.5		13415	14579		490		444	no	0	0	0	0	0	0	0	0	0	0	0	AA	CC	AA	CC	AG	CT	GT	GG	CC	CT
A1018	S291	A	01	2	2014-05-02		kept	00	2	806	2017-08-24	20171	60	46.8	0	0	2668	0	0	0	0	no	0	0	0	0	0	0	0	0	0	0	0	GG	CC	GG	CT	AG	CT	GT	GG	CC	TT
A1019	S365	A	01	2	2014-05-02	2019-05-16	other diseases	05	2	807	2017-11-06	20172	369	29.5		10354	11785		357		350	yes	1	1	1	0	0	0	0	0	0	0	0	AG	CT	AG	CC	AG	CT	GT	GG	CC	CT
A1019	S372	A	01	2	2014-05-02	2019-05-16	other diseases	05	3	807	2018-12-31	20182	136	48.3		5569	5569		178		169	no	0	0	0	0	0	0	0	0	0	0	0	AG	CT	AG	CC	AG	CT	GT	GG	CC	CT
A1020	S185	A	01	2	2014-05-02	2019-03-01	udder disease	06	3	687	2018-04-24	20172	311	47.4		10635	10749		460		365	yes	1	1	2	0	0	0	0	0	0	0	0	AA	CT	AA	CT	AA	CT	GT	GG	CT	CT
A1020	S185	A	01	2	2014-05-02	2019-03-01	udder disease	06	3	687	2018-04-24	20172	311	47.4		10635	10749		460		365	yes	1	1	1	0	0	0	0	0	0	0	0	AA	CT	AA	CT	AA	CT	GT	GG	CT	CT
A1021	S166	A	01	2	2014-05-07		kept	00	2	780	2017-05-24	20171	320	40.3	3841	9465	9647	144	386	117	317	no	0	0	0	0	0	0	0	0	0	0	0	AA	CT	AG	TT	AG	CC	GT	AG	CT	CT
A1021	S167	A	01	2	2014-05-07		kept	00	4	780	2019-07-09	20191	77	33.8			2540					no	0	0	0	0	0	0	0	0	0	0	0	AA	CT	AG	TT	AG	CC	GT	AG	CT	CT
A1022	S348	A	01	2	2014-05-08		kept	00	2	809	2017-09-02	20171	434	39.6	4042	12115	15548	137	414	114	373	no	0	0	0	0	0	0	0	0	0	0	0	AG	TT	AA	CC	AA	TT	GG	GG	CC	TT
A1022	S348	A	01	2	2014-05-08		kept	00	3	809	2019-01-01	20182	266	41.5			11589					no	0	0	0	0	0	0	0	0	0	0	0	AG	TT	AA	CC	AA	TT	GG	GG	CC	TT
A1023	S184	A	01	2	2014-05-08	2019-07-18	other	09	2	730	2017-05-04	20171	281	45	4229	9953	9953	193	469	126	338	no	0	0	0	0	0	0	0	0	0	0	0	AA	CT	AA	CC	AG	CT	GT	AG	CT	TT
A1023	S184	A	01	2	2014-05-08	2019-07-18	other	09	3	730	2018-04-07	20172	396	44.3		10820	12278		489		393	no	0	0	0	0	0	0	0	0	0	0	0	AA	CT	AA	CC	AG	CT	GT	AG	CT	TT
A1024	S285	A	01	2	2014-05-09	2017-08-31	udder disease	06	2	815	2017-07-30	20171	32		0	0	147	0	0	0	0	no	0	0	0	0	0	0	0	0	0	0	0	AG	CT	AG	CC	AA	TT	GT	GG	CC	TT
A1025	S291	A	01	2	2014-05-05		kept	00	2	875	2017-12-27	20172	26	29.9			777					no	0	0	0	0	0	0	0	0	0	0	0	AA	CC	AG	CT	AG	CT	TT	GG	CC	TT
A1026	S360	A	01	2	2014-05-12		kept	00	3	781	2019-02-25	20182	211	42.6			8094					yes	2	1	1	1	1	0	0	0	0	0	0	AA	TT	AA	CC	AG	TT	GG	GG	CT	TT
A1026	S367	A	01	2	2014-05-12		kept	00	2	781	2017-10-31	20172	424	46.8		13481	17549		575		445	no	0	0	0	0	0	0	0	0	0	0	0	AA	TT	AA	CC	AG	TT	GG	GG	CT	TT
A1027	S290	A	01	2	2014-05-12		kept	00	1	756	2016-06-06	20161	595	25.6	2899	9117	16230	112	361	88	311	yes	1	1	1	0	0	0	0	0	0	0	0	AG	CT	AA	CT	AG	CT	GG	GG	CC	TT
A1028	S291	A	01	2	2014-05-14		kept	00	2	743	2017-05-23	20171	293	36	3947	9817	9817	145	358	126	328	no	0	0	0	0	0	0	0	0	0	0	0	AG	CC	GG	CT	AG	CT	TT	GG	CC	TT
A1028	S291	A	01	2	2014-05-14		kept	00	3	743	2018-04-25	20172	440	44		11726	14889		396		389	no	0	0	0	0	0	0	0	0	0	0	0	AG	CC	GG	CT	AG	CT	TT	GG	CC	TT
A1028	S291	A	01	2	2014-05-14		kept	00	4	743	2019-08-26	20191	29	55			1595					no	0	0	0	0	0	0	0	0	0	0	0	AG	CC	GG	CT	AG	CT	TT	GG	CC	TT
A1029	S165	A	01	2	2014-05-14	2019-05-31	other	09	2	796	2017-09-18	20171	295	36.1	3948	8553	8553	176	394	129	304	yes	1	0	0	0	0	0	0	0	0	1	1	AA	TT	AA	CC	AG	CT	GG	GG	CT	TT
A1030	S381	A	01	2	2014-05-16		kept	00	3	727	2018-07-20	20181	431	41.6		10477	13268		402		362	yes	1	1	1	0	0	0	0	0	0	0	0	AG	CT	AA	CC	AG	TT	GG	AG	CT	TT
A1030	S383	A	01	2	2014-05-16		kept	00	2	727	2017-05-26	20171	382	39.4	4258	10661	11713	143	405	127	350	no	0	0	0	0	0	0	0	0	0	0	0	AG	CT	AA	CC	AG	TT	GG	AG	CT	TT
A1031	S156	A	01	2	2014-05-18	2019-05-16	hoof/limbs	08	2	839	2018-01-17	20172	346	32.7		11511	12544		408		368	no	0	0	0	0	0	0	0	0	0	0	0	GG	CT	AG	CC	AA	TT	GT	AG	CT	TT
A1032	S382	A	01	2	2014-05-19		kept	00	3	686	2018-06-21	20181	352	45.5		10181	10992		382		347	yes	1	0	0	0	0	0	0	0	0	1	1	AG	CC	AG	CT	GG	CT	GT	GG	CC	TT
A1032	S383	A	01	2	2014-05-19		kept	00	2	686	2017-07-17	20171	298	42.4	4317	9507	9507	162	371	128	316	no	0	0	0	0	0	0	0	0	0	0	0	AG	CC	AG	CT	GG	CT	GT	GG	CC	TT
A1033	S383	A	01	2	2014-05-19		kept	00	3	780	2018-10-09	20182	273	45.2		11111	11111		404		355	yes	1	1	1	0	0	0	0	0	0	0	0	AG	TT	AG	CT	AG	CT	GT	AG	CT	TT
A1033	S383	A	01	2	2014-05-19		kept	00	2	780	2017-07-03	20171	404	40.5	4397	12940	15480	149	446	133	422	no	0	0	0	0	0	0	0	0	0	0	0	AG	TT	AG	CT	AG	CT	GT	AG	CT	TT
A1034	S185	A	01	2	2014-05-21		kept	00	2	749	2017-05-18	20171	390	35.2	3932	10496	11674	165	455	123	348	no	0	0	0	0	0	0	0	0	0	0	0	AA	CT	AG	CT	AG	CC	GT	GG	CC	TT
A1034	S185	A	01	2	2014-05-21		kept	00	3	749	2018-07-28	20181	409	32.3		10494	12707		424		362	no	0	0	0	0	0	0	0	0	0	0	0	AA	CT	AG	CT	AG	CC	GT	GG	CC	TT
A1035	S155	A	01	2	2014-05-21		kept	00	2	813	2017-07-31	20171	316	44.2	4603	8122	8147	150	254	129	247	yes	1	0	0	1	1	0	0	0	0	0	0	AG	TT	AA	CC	AA	TT	GG	GG	CC	CT
A1035	S155	A	01	2	2014-05-21		kept	00	3	813	2018-08-13	20181	348	45.8		8770	8976		286		282	yes	1	1	1	0	0	0	0	0	0	0	0	AG	TT	AA	CC	AA	TT	GG	GG	CC	CT
A1036	S383	A	01	2	2014-05-21		kept	00	2	762	2018-01-14	20172	8	33.2			266					no	0	0	0	0	0	0	0	0	0	0	0	GG	CT	AA	CC	AG	TT	GT	GG	CC	TT
A1037	S162	A	01	2	2014-05-23		kept	00	1	830	2016-08-30	20161	314	29.5	3196	9294	9483	113.2	318.6	106.3	318.1	yes	1	1	1	0	0	0	0	0	0	0	0	AA	CT	AA	CC	AA	TT	TT	AG	CT	TT
A1037	S162	A	01	2	2014-05-23		kept	00	2	830	2017-08-23	20171	293	50.9	4693	10617	10617	153	357	145	349	yes	1	0	0	0	0	1	1	0	0	0	0	AA	CT	AA	CC	AA	TT	TT	AG	CT	TT
A1037	S162	A	01	2	2014-05-23		kept	00	3	830	2018-07-31	20181	406	49.9		13549	15777		437		455	yes	1	1	1	0	0	0	0	0	0	0	0	AA	CT	AA	CC	AA	TT	TT	AG	CT	TT
A1037	S162	A	01	2	2014-05-23		kept	00	3	830	2018-07-31	20181	406	49.9		13549	15777		437		455	yes	1	1	2	0	0	0	0	0	0	0	0	AA	CT	AA	CC	AA	TT	TT	AG	CT	TT
A1038	S185	A	01	2	2014-05-23	2019-02-22	other	09	2	674	2017-07-21	20171	477	44.1	4388	11834	15604	160	456	132	389	yes	1	0	0	0	0	1	1	0	0	0	0	AA	TT	AA	CT	AG	CT	GT	GG	CT	TT
A1039	S185	A	01	2	2014-05-23	2017-10-06	metabolism	10	2	735	2017-06-24	20171	104	46.8	3785	0	3847	160.1	0	107.6	0	no	0	0	0	0	0	0	0	0	0	0	0	AA	CC	AG	CC	AA	CT	GT	GG	CT	TT
A1040	S373	A	01	2	2014-05-23		kept	00	3	688	2018-09-10	20181	302	34.1		10683	10683		388		353	yes	1	1	2	0	0	0	0	0	0	0	0	AA	CT	AA	CC	GG	TT	TT	GG	CC	TT
A1040	S373	A	01	2	2014-05-23		kept	00	3	688	2018-09-10	20181	302	34.1		10683	10683		388		353	yes	1	1	1	0	0	0	0	0	0	0	0	AA	CT	AA	CC	GG	TT	TT	GG	CC	TT
A1040	S375	A	01	2	2014-05-23		kept	00	4	688	2019-09-04	20191	20	38.7			774					no	0	0	0	0	0	0	0	0	0	0	0	AA	CT	AA	CC	GG	TT	TT	GG	CC	TT
A1041	S185	A	01	2	2014-05-24		kept	00	2	841	2017-10-02	20172	21	26.4	0	0	554	0	0	0	0	yes	1	0	0	0	0	0	0	1	1	0	0	AA	CT	AG	CT	GG	CT	TT	GG	CC	TT
A1042	S271	A	01	2	2014-05-24	2018-10-26	metabolism	10	2	716	2017-09-30	20171	315	30.9	3698	9615	9739	166	421	113	324	yes	1	0	0	1	1	0	0	0	0	0	0	AA	TT	AA	CC	AA	CC	GG	GG	CC	TT
A1042	S271	A	01	2	2014-05-24	2018-10-26	metabolism	10	2	716	2017-09-30	20171	315	30.9	3698	9615	9739	166	421	113	324	yes	1	0	0	0	0	0	0	1	1	0	0	AA	TT	AA	CC	AA	CC	GG	GG	CC	TT
A1043	S336	A	01	2	2014-05-24		kept	00	2	713	2017-06-15	20171	298	34.8	3898	10255	10255	168	462	115	345	yes	1	1	2	0	0	0	0	0	0	0	0	AG	TT	AA	CC	AG	CT	GT	GG	CT	TT
A1043	S336	A	01	2	2014-05-24		kept	00	2	713	2017-06-15	20171	298	34.8	3898	10255	10255	168	462	115	345	yes	1	1	1	0	0	0	0	0	0	0	0	AG	TT	AA	CC	AG	CT	GT	GG	CT	TT
A1043	S336	A	01	2	2014-05-24		kept	00	3	713	2018-06-09	20181	395	23.7		11235	12223		496		377	yes	1	0	0	1	1	0	0	0	0	0	0	AG	TT	AA	CC	AG	CT	GT	GG	CT	TT
A1043	S336	A	01	2	2014-05-24		kept	00	3	713	2018-06-09	20181	395	23.7		11235	12223		496		377	yes	1	1	1	0	0	0	0	0	0	0	0	AG	TT	AA	CC	AG	CT	GT	GG	CT	TT
A1043	S339	A	01	2	2014-05-24		kept	00	4	713	2019-09-01	20191	23	30.6			704					no	0	0	0	0	0	0	0	0	0	0	0	AG	TT	AA	CC	AG	CT	GT	GG	CT	TT
A1044	S218	A	01	2	2014-05-26	2017-09-06	fertility	04	2	773	2017-07-09	20171	59	11.4	0	0	763	0	0	0	0	no	0	0	0	0	0	0	0	0	0	0	0	AA	CT	AG	CT	AG	CC	GT	GG	CC	TT
A1045	S373	A	01	2	2014-05-26		kept	00	2	685	2017-06-29	20171	408	39.1	4113	11570	13728	152	429	125	391	yes	2	0	0	0	0	1	1	0	0	1	1	AA	CT	AG	CC	AG	TT	TT	GG	CC	TT
A1045	S373	A	01	2	2014-05-26		kept	00	2	685	2017-06-29	20171	408	39.1	4113	11570	13728	152	429	125	391	yes	1	0	0	0	0	0	0	0	0	1	2	AA	CT	AG	CC	AG	TT	TT	GG	CC	TT
A1045	S375	A	01	2	2014-05-26		kept	00	3	685	2018-09-29	20181	360	43.7		13173	14863		511		462	no	0	0	0	0	0	0	0	0	0	0	0	AA	CT	AG	CC	AG	TT	TT	GG	CC	TT
A1046	S493	A	01	2	2014-05-29		kept	00	3	839	2019-01-23	20182	244	48.1			11392					yes	1	0	0	1	1	0	0	0	0	0	0	AA	CT	AG	CC	AG	TT	GT	GG	CC	TT
A1046	S493	A	01	2	2014-05-29		kept	00	2	839	2017-11-09	20172	440	44.6		12356	14535		545		427	no	0	0	0	0	0	0	0	0	0	0	0	AA	CT	AG	CC	AG	TT	GT	GG	CC	TT
A1047	S383	A	01	2	2014-05-29		kept	00	2	834	2017-08-28	20171	147	37.9	3696		5224	150		112		no	0	0	0	0	0	0	0	0	0	0	0	AG	TT	AA	CT	GG	CT	GG	AG	CT	TT
A1048	S348	A	01	2	2014-05-31		kept	00	2	732	2017-06-22	20171	214	34.4	3172		6406	120		94		no	0	0	0	0	0	0	0	0	0	0	0	AA	CT	AG	CT	AA	CT	GG	GG	CC	TT
A1049	S493	A	01	2	2014-05-31		kept	00	2	756	2017-05-26	20171	442	44	4245	11268	13755	152	476	130	395	no	0	0	0	0	0	0	0	0	0	0	0	AA	CT	AG	CC	AA	CT	TT	GG	CC	CT
A1049	S493	A	01	2	2014-05-31		kept	00	3	756	2018-09-14	20181	330	41.9		12148	12853		522		421	no	0	0	0	0	0	0	0	0	0	0	0	AA	CT	AG	CC	AA	CT	TT	GG	CC	CT
A1050	S375	A	01	2	2014-05-31		kept	00	2	749	2017-10-14	20172	466	35.3	3255	10187	13474	118	391	106	356	no	0	0	0	0	0	0	0	0	0	0	0	AA	TT	AA	CC	AG	CT	TT	GG	CT	CT
A1050	S376	A	01	2	2014-05-31		kept	00	3	749	2019-01-23	20182	244	36.8			10369					no	0	0	0	0	0	0	0	0	0	0	0	AA	TT	AA	CC	AG	CT	TT	GG	CT	CT
A1051	S185	A	01	2	2014-06-01	2017-07-10	metabolism	10	2	726	2017-06-18	20171	22	12	0	0	264	0	0	0	0	no	0	0	0	0	0	0	0	0	0	0	0	AG	CT	AA	CT	AG	CC	GT	GG	TT	CT
A1052	S383	A	01	2	2014-06-01		kept	00	3	667	2018-04-27	20172	484	38.7		10006	13160		468		353	yes	1	1	1	0	0	0	0	0	0	0	0	AG	TT	AA	CT	AG	CC	GG	AG	CT	TT
A1053	S301	A	01	2	2014-06-02		kept	00	2	742	2017-09-23	20171	290	38.6	3763	9175	9175	216	469	110	309	yes	1	0	0	0	0	1	1	0	0	0	0	AG	TT	AA	CC	AA	CC	TT	AG	CT	TT
A1053	S303	A	01	2	2014-06-02		kept	00	3	742	2018-09-01	20181	388	37.8		12125	14204		549		439	no	0	0	0	0	0	0	0	0	0	0	0	AG	TT	AA	CC	AA	CC	TT	AG	CT	TT
A1054	S176	A	01	2	2014-06-02	2018-09-05	udder disease	06	2	810	2017-10-25	20172	315	40		8390	8605		391		297	no	0	0	0	0	0	0	0	0	0	0	0	AA	CC	AG	CT	AG	CT	GT	GG	CC	TT
A1055	S176	A	01	2	2014-06-02	2019-06-19	low yield	03	2	713	2017-10-22	20172	324	46.8		10164	10454		484		338	no	0	0	0	0	0	0	0	0	0	0	0	AA	CC	AG	CT	AG	CT	GT	GG	CC	TT
A1055	S177	A	01	2	2014-06-02	2019-06-19	low yield	03	3	713	2018-11-16	20182	215	33.2		6422	6422		302		196	no	0	0	0	0	0	0	0	0	0	0	0	AA	CC	AG	CT	AG	CT	GT	GG	CC	TT
A1056	S185	A	01	2	2014-06-03	2018-10-12	udder disease	06	2	660	2017-07-07	20171	308	41.5	4028	9367	9377	199	494	129	347	no	0	0	0	0	0	0	0	0	0	0	0	AA	CT	AA	CT	AG	CT	TT	GG	CT	TT
A1057	S218	A	01	2	2014-06-04		kept	00	2	666	2017-05-14	20171	302	30.6	3764	9330	9330	129	372	126	336	no	0	0	0	0	0	0	0	0	0	0	0	AG	TT	AA	TT	AG	CC	GG	GG	CT	TT
A1057	S218	A	01	2	2014-06-04		kept	00	3	666	2018-05-15	20181	358	33.6		11101	12230		461		378	no	0	0	0	0	0	0	0	0	0	0	0	AG	TT	AA	TT	AG	CC	GG	GG	CT	TT
A1057	S218	A	01	2	2014-06-04		kept	00	4	666	2019-06-28	20191	88	52.3			4434					no	0	0	0	0	0	0	0	0	0	0	0	AG	TT	AA	TT	AG	CC	GG	GG	CT	TT
A1058	S312	A	01	2	2014-06-05		kept	00	2	799	2018-02-25	20172	468	50.2		14024	17170		441		432	yes	1	1	3	0	0	0	0	0	0	0	0	AG	CT	AA	CC	GG	CC	GT	AG	CT	CT
A1058	S312	A	01	2	2014-06-05		kept	00	2	799	2018-02-25	20172	468	50.2		14024	17170		441		432	yes	1	1	1	0	0	0	0	0	0	0	0	AG	CT	AA	CC	GG	CC	GT	AG	CT	CT
A1058	S312	A	01	2	2014-06-05		kept	00	2	799	2018-02-25	20172	468	50.2		14024	17170		441		432	yes	1	1	2	0	0	0	0	0	0	0	0	AG	CT	AA	CC	GG	CC	GT	AG	CT	CT
A1059	S264	A	01	2	2014-06-06		kept	00	1	800	2016-08-14	20161	330	29.5	3011	8614	9261	125.3	352.8	101	302.7	yes	1	1	1	0	0	0	0	0	0	0	0	AA	CT	AA	CC	AG	TT	TT	AG	CT	TT
A1059	S264	A	01	2	2014-06-06		kept	00	2	800	2017-09-01	20171	344	48.9	4591	12561	13613	172	478	137	417	yes	1	0	0	0	0	1	1	0	0	0	0	AA	CT	AA	CC	AG	TT	TT	AG	CT	TT
A1059	S264	A	01	2	2014-06-06		kept	00	3	800	2018-10-09	20182	350	49.5		13122	14575		484		452	yes	1	0	0	0	0	1	1	0	0	0	0	AA	CT	AA	CC	AG	TT	TT	AG	CT	TT
A1060	S379	A	01	2	2014-06-06	2017-06-01	metabolism	10	1	918	2016-12-10	20162	173	35.2	3495	0	5791	130.8	0	111.6	0	no	0	0	0	0	0	0	0	0	0	0	0	AA	CT	AA	CT	AG	CT	TT	GG	CC	CT
A1061	S376	A	01	2	2014-06-07		kept	00	2	666	2017-07-23	20171	183	32.6	3275		5910	132		102		no	0	0	0	0	0	0	0	0	0	0	0	AA	TT	AA	CT	GG	CT	TT	GG	CC	TT
A1062	S373	A	01	2	2014-06-07		kept	00	2	743	2017-07-13	20171	334	38.4	3773	9578	10129	144	361	104	295	yes	2	1	1	0	0	0	0	1	1	0	0	AA	CT	AG	CC	AG	CT	TT	GG	CT	TT
A1062	S374	A	01	2	2014-06-07		kept	00	2	743	2017-07-13	20171	334	38.4	3773	9578	10129	144	361	104	295	yes	1	0	0	0	0	1	1	0	0	0	0	AA	CT	AG	CC	AG	CT	TT	GG	CT	TT
A1062	S374	A	01	2	2014-06-07		kept	00	3	743	2018-08-16	20181	327	35.9		9531	9938		360		298	yes	1	0	0	1	1	0	0	0	0	0	0	AA	CT	AG	CC	AG	CT	TT	GG	CT	TT
A1062	S374	A	01	2	2014-06-07		kept	00	3	743	2018-08-16	20181	327	35.9		9531	9938		360		298	yes	1	1	1	0	0	0	0	0	0	0	0	AA	CT	AG	CC	AG	CT	TT	GG	CT	TT
A1062	S376	A	01	2	2014-06-07		kept	00	4	743	2019-08-26	20191	29	41.2			1195					no	0	0	0	0	0	0	0	0	0	0	0	AA	CT	AG	CC	AG	CT	TT	GG	CT	TT
A1063	S214	A	01	2	2014-06-07		kept	00	3	701	2018-07-28	20181	315	40		10839	11048		510		372	yes	1	1	1	0	0	0	0	0	0	0	0	AA	TT	AA	CT	GG	CT	GT	GG	CC	TT
A1063	S218	A	01	2	2014-06-07		kept	00	2	701	2017-06-30	20171	347	39.5	3751	9852	10723	146	439	106	325	no	0	0	0	0	0	0	0	0	0	0	0	AA	TT	AA	CT	GG	CT	GT	GG	CC	TT
A1063	S218	A	01	2	2014-06-07		kept	00	4	701	2019-08-06	20191	49	38.1			2025					no	0	0	0	0	0	0	0	0	0	0	0	AA	TT	AA	CT	GG	CT	GT	GG	CC	TT
A1064	S241	A	01	2	2014-06-08		kept	00	4	671	2019-01-08	20182	259	41.9			8344					yes	1	1	1	0	0	0	0	0	0	0	0	AG	CT	AA	CT	AG	CT	GT	GG	CC	CT
A1065	S265	A	01	2	2014-06-09	2018-09-05	hoof/limbs	08	2	751	2017-10-24	20172	316	49.7		11199	11235		389		373	no	0	0	0	0	0	0	0	0	0	0	0	AA	CC	AA	CC	AA	CT	TT	GG	CT	TT
A1066	S412	A	01	2	2014-06-10	2018-09-02	other	09	2	720	2017-06-29	20171	316	38.9	3966	9172	9227	151	399	133	344	yes	1	1	1	0	0	0	0	0	0	0	0	AG	CT	AG	CC	AG	CT	GT	GG	CC	TT
A1066	S413	A	01	2	2014-06-10	2018-09-02	other	09	3	720	2018-06-13	20181	81	35.1		2997	2997		104		97	no	0	0	0	0	0	0	0	0	0	0	0	AG	CT	AG	CC	AG	CT	GT	GG	CC	TT
A1067	S318	A	01	2	2014-06-11	2018-03-14	other diseases	05	2	775	2017-07-15	20171	191	35	3591		6105	136		106		no	0	0	0	0	0	0	0	0	0	0	0	AG	CC	AG	CC	AG	CT	TT	GG	CC	CT
A1068	S374	A	01	2	2014-06-11		kept	00	3	880	2018-12-13	20182	285	46.8			10259					yes	1	0	0	1	1	0	0	0	0	0	0	AA	TT	AA	CC	AG	CT	GT	GG	CC	TT
A1068	S376	A	01	2	2014-06-11		kept	00	2	880	2017-12-23	20172	290	42.8		10765	10765		395		356	no	0	0	0	0	0	0	0	0	0	0	0	AA	TT	AA	CC	AG	CT	GT	GG	CC	TT
A1069	S291	A	01	2	2014-06-12	2019-02-06	other	09	2	693	2017-07-22	20171	444	31.2	3078	8719	10870	113	341	102	304	yes	1	0	0	0	0	1	1	0	0	0	0	AA	CT	AG	CT	AG	CC	GT	GG	CC	TT
A1069	S291	A	01	2	2014-06-12	2019-02-06	other	09	2	693	2017-07-22	20171	444	31.2	3078	8719	10870	113	341	102	304	yes	2	0	0	1	1	0	0	0	0	1	1	AA	CT	AG	CT	AG	CC	GT	GG	CC	TT
A1069	S291	A	01	2	2014-06-12	2019-02-06	other	09	3	693	2018-11-19	20182	79	21.7		1714	1714		92		59	yes	1	1	2	0	0	0	0	0	0	0	0	AA	CT	AG	CT	AG	CC	GT	GG	CC	TT
A1069	S291	A	01	2	2014-06-12	2019-02-06	other	09	3	693	2018-11-19	20182	79	21.7		1714	1714		92		59	yes	1	1	1	0	0	0	0	0	0	0	0	AA	CT	AG	CT	AG	CC	GT	GG	CC	TT
A1070	S375	A	01	2	2014-06-13		kept	00	4	665	2019-04-01	20182	176	49.1			8936					yes	1	1	1	0	0	0	0	0	0	0	0	AG	TT	AA	CT	AG	CC	TT	GG	CC	TT
A1070	S376	A	01	2	2014-06-13		kept	00	2	665	2017-03-24	20162	353	48	4805	12397	13562	162	430	145	397	no	0	0	0	0	0	0	0	0	0	0	0	AG	TT	AA	CT	AG	CC	TT	GG	CC	TT
A1071	S293	A	01	2	2014-06-13	2019-02-06	other	09	2	679	2017-10-10	20172	484	32.7	3567	9655	13825	166	472	112	335	no	0	0	0	0	0	0	0	0	0	0	0	AG	CT	AA	CT	AG	CT	GT	GG	CC	TT
A1072	S375	A	01	2	2014-06-15		kept	00	3	893	2018-12-21	20182	277	45.6			11096					yes	1	1	2	0	0	0	0	0	0	0	0	AG	CT	AG	CC	AG	CT	TT	GG	CC	TT
A1072	S375	A	01	2	2014-06-15		kept	00	3	893	2018-12-21	20182	277	45.6			11096					yes	1	1	1	0	0	0	0	0	0	0	0	AG	CT	AG	CC	AG	CT	TT	GG	CC	TT
A1072	S376	A	01	2	2014-06-15		kept	00	2	893	2017-12-11	20172	334	44.1		12256	12940		357		373	no	0	0	0	0	0	0	0	0	0	0	0	AG	CT	AG	CC	AG	CT	TT	GG	CC	TT
A1073	S348	A	01	2	2014-06-16		kept	00	2	800	2017-11-16	20172	67	30.7			1995					no	0	0	0	0	0	0	0	0	0	0	0	AG	TT	AA	CC	AG	TT	GG	GG	CC	TT
A1074	S167	A	01	2	2014-06-16	2019-06-24	other diseases	05	2	792	2017-08-31	20171	313	48.1	4585	11286	11426	165	433	150	398	no	0	0	0	0	0	0	0	0	0	0	0	AA	CT	AG	CC	AA	TT	TT	GG	CT	TT
A1074	S167	A	01	2	2014-06-16	2019-06-24	other diseases	05	3	792	2018-09-17	20181	280	36.2		10475	10475		436		373	no	0	0	0	0	0	0	0	0	0	0	0	AA	CT	AG	CC	AA	TT	TT	GG	CT	TT
A1075	S290	A	01	2	2014-06-17		kept	00	2	738	2017-09-23	20171	322	39.8	3941	11239	11764	174	473	126	393	yes	1	1	1	0	0	0	0	0	0	0	0	AG	CT	AA	CC	AG	CT	TT	AG	CT	CT
A1075	S290	A	01	2	2014-06-17		kept	00	3	738	2018-10-08	20182	351	21.9		11161	12824		424		400	yes	1	0	0	0	0	0	0	1	1	0	0	AG	CT	AA	CC	AG	CT	TT	AG	CT	CT
A1076	S162	A	01	2	2014-06-17		kept	00	2	839	2018-01-05	20172	627	45.3		14488	24997		523		470	yes	1	1	1	0	0	0	0	0	0	0	0	AA	CT	AA	CC	GG	TT	GT	AG	CT	TT
A1077	S155	A	01	2	2014-06-18		kept	00	1	746	2016-07-03	20161	372	37.3	3843	10676	12217	141.5	406.5	115	358.8	yes	1	0	0	0	0	0	0	1	1	0	0	AA	CT	AA	CT	AG	CT	GG	GG	CC	TT
A1077	S156	A	01	2	2014-06-18		kept	00	3	746	2018-08-17	20181	295	33.3		8968	8968		376		327	no	0	0	0	0	0	0	0	0	0	0	0	AA	CT	AA	CT	AG	CT	GG	GG	CC	TT
A1078	S162	A	01	2	2014-06-19		kept	00	1	726	2016-06-14	20161	300	24.3	3086	8660	8660	107.8	326.4	92.9	284.6	yes	1	1	1	0	0	0	0	0	0	0	0	AG	CT	AA	CC	AG	TT	TT	AG	CT	TT
A1078	S162	A	01	2	2014-06-19		kept	00	2	726	2017-06-04	20171	232	41.3	3812		8102	122		105		yes	1	1	1	0	0	0	0	0	0	0	0	AG	CT	AA	CC	AG	TT	TT	AG	CT	TT
A1079	S387	A	01	2	2014-06-20	2019-07-10	other	09	2	678	2017-06-01	20171	344	35.5	3950	10762	11543	119	350	118	351	no	0	0	0	0	0	0	0	0	0	0	0	AA		AA	CC	AA	CC	GT	AG	CT	TT
A1079	S387	A	01	2	2014-06-20	2019-07-10	other	09	3	678	2018-07-11	20181	364	31.5		10104	11370		369		347	no	0	0	0	0	0	0	0	0	0	0	0	AA		AA	CC	AA	CC	GT	AG	CT	TT
A1080	S384	A	01	2	2014-06-21		kept	00	2	688	2017-05-13	20171	254	33.1	4226		9805	145		123		yes	1	0	0	0	0	1	1	0	0	0	0	AG	CT	AA	CT	AG	TT	GT	AG	CT	TT
A1081	S174	A	01	2	2014-06-21		kept	00	1	992	2017-03-09	20162	319	35.5	3670	7085	10949	149	266	108	206	yes	1	0	0	0	0	1	1	0	0	0	0	AG	CC	AG	CC	AG	CT	GT	AG	CT	TT
A1082	S291	A	01	2	2014-06-21		kept	00	2	838	2017-10-13	20172	333	29.1	3196	9143	9636	154	423	115	346	no	0	0	0	0	0	0	0	0	0	0	0	AA	CT	AA	CC	AG	CT	GT	GG	CC	TT
A1082	S291	A	01	2	2014-06-21		kept	00	3	838	2018-11-03	20182	325	36		10390	10936		463		390	no	0	0	0	0	0	0	0	0	0	0	0	AA	CT	AA	CC	AG	CT	GT	GG	CC	TT
A1083	S318	A	01	2	2014-06-22		kept	00	2	777	2017-09-24	20171	29		0	0	165	0	0	0	0	no	0	0	0	0	0	0	0	0	0	0	0	AG	TT	AA	CC	AG	CT	GT	GG	CC	CT
A1084	S185	A	01	2	2014-06-22		kept	00	1	763	2016-07-24	20161	292	37.9	3769	9122	9122	152.5	410.3	111.2	300.2	yes	1	0	0	1	1	0	0	0	0	0	0	AG	CC	AG	CC	AA	TT	TT	AG	CT	TT
A1084	S185	A	01	2	2014-06-22		kept	00	3	763	2018-08-14	20181	361	33.9		10032	10808		479		349	yes	1	0	0	1	1	0	0	0	0	0	0	AG	CC	AG	CC	AA	TT	TT	AG	CT	TT
A1084	S185	A	01	2	2014-06-22		kept	00	2	763	2017-07-01	20171	346	40.5	4051	10289	10956	171	474	120	353	no	0	0	0	0	0	0	0	0	0	0	0	AG	CC	AG	CC	AA	TT	TT	AG	CT	TT
A1085	S387	A	01	2	2014-06-22		kept	00	1	901	2016-12-09	20162	409	27.4	2747	7843	10120	106	299	90	268	no	0	0	0	0	0	0	0	0	0	0	0	AG	CT	AG	CT	AA	TT	GG	GG	CC	TT
A1086	S185	A	01	2	2014-06-23		kept	00	2	882	2017-12-10	20172	384	39.7		11850	14089		458		406	no	0	0	0	0	0	0	0	0	0	0	0	AA	CC	AG	CT	AG	CT	TT	GG	CC	CT
A1086	S185	A	01	2	2014-06-23		kept	00	3	882	2019-02-02	20182	234	48.1			10786					no	0	0	0	0	0	0	0	0	0	0	0	AA	CC	AG	CT	AG	CT	TT	GG	CC	CT
A1087	S185	A	01	2	2014-06-23		kept	00	2	812	2017-09-05	20171	371	40.3	4137	11310	12282	158	427	127	391	yes	1	0	0	1	1	0	0	0	0	0	0	AA	CC	AG	CT	AG	CT	TT	GG	CC	CT
A1087	S185	A	01	2	2014-06-23		kept	00	2	812	2017-09-05	20171	371	40.3	4137	11310	12282	158	427	127	391	yes	1	1	1	0	0	0	0	0	0	0	0	AA	CC	AG	CT	AG	CT	TT	GG	CC	CT
A1087	S185	A	01	2	2014-06-23		kept	00	2	812	2017-09-05	20171	371	40.3	4137	11310	12282	158	427	127	391	yes	1	1	2	0	0	0	0	0	0	0	0	AA	CC	AG	CT	AG	CT	TT	GG	CC	CT
A1088	S214	A	01	2	2014-06-23		kept	00	2	669	2017-12-13	20172	381	35.6		9689	11579		395		322	yes	1	0	0	1	1	0	0	0	0	0	0	AA	CT	AG	CT	AA	CC	GT	GG	CC	TT
A1088	S215	A	01	2	2014-06-23		kept	00	3	669	2019-02-20	20182	216	31.6			7344					yes	1	1	1	0	0	0	0	0	0	0	0	AA	CT	AG	CT	AA	CC	GT	GG	CC	TT
A1089	S384	A	01	2	2014-06-24		kept	00	3	699	2018-05-18	20181	355	38.9		11967	13014		431		427	yes	1	1	1	0	0	0	0	0	0	0	0	AG	CT	AA	CC	AA	CT	TT	GG	CC	TT
A1089	S385	A	01	2	2014-06-24		kept	00	3	699	2018-05-18	20181	355	38.9		11967	13014		431		427	yes	1	0	0	0	0	0	0	1	1	0	0	AG	CT	AA	CC	AA	CT	TT	GG	CC	TT
A1089	S387	A	01	2	2014-06-24		kept	00	2	699	2017-07-01	20171	282	39.7	4184	9873	9873	147	371	132	340	no	0	0	0	0	0	0	0	0	0	0	0	AG	CT	AA	CC	AA	CT	TT	GG	CC	TT
A1089	S387	A	01	2	2014-06-24		kept	00	4	699	2019-07-06	20191	80	36.8			3127					no	0	0	0	0	0	0	0	0	0	0	0	AG	CT	AA	CC	AA	CT	TT	GG	CC	TT
A1090	S167	A	01	2	2014-06-24	2019-07-25	other	09	2	827	2018-03-07	20172	458	43.9		10208	13137		439		368	no	0	0	0	0	0	0	0	0	0	0	0	AA	CT	AA	CC	AG	CC	GG	GG	CT	TT
A1091	S185	A	01	2	2014-06-24	2019-07-25	hoof/limbs	08	2	740	2017-06-15	20171	298	37.3	4265	9212	9212	193	438	133	315	no	0	0	0	0	0	0	0	0	0	0	0	AA	TT	AA	CT	AG	CT	TT	GG	CT	TT
A1091	S185	A	01	2	2014-06-24	2019-07-25	hoof/limbs	08	3	740	2018-05-24	20181	349	35.6		10082	10711		488		357	no	0	0	0	0	0	0	0	0	0	0	0	AA	TT	AA	CT	AG	CT	TT	GG	CT	TT
A1092	S167	A	01	2	2014-06-25		kept	00	2	825	2017-10-11	20172	395	38.8	4215	12486	15469	170	448	140	427	no	0	0	0	0	0	0	0	0	0	0	0	AG	CT	AA	CT	GG	CC	TT	AG	TT	CT
A1092	S167	A	01	2	2014-06-25		kept	00	3	825	2018-12-27	20182	271	11.2			8038					no	0	0	0	0	0	0	0	0	0	0	0	AG	CT	AA	CT	GG	CC	TT	AG	TT	CT
A1093	S303	A	01	2	2014-06-26		kept	00	2	875	2017-11-01	20172	468	38.8		11143	15119		519		399	no	0	0	0	0	0	0	0	0	0	0	0	AG	TT	AA	CC	AG	CT	GT	AG	CT	CT
A1093	S303	A	01	2	2014-06-26		kept	00	3	875	2019-04-02	20182	175	42.6			7227					no	0	0	0	0	0	0	0	0	0	0	0	AG	TT	AA	CC	AG	CT	GT	AG	CT	CT
A1094	S178	A	01	2	2014-06-26		kept	00	2	722	2017-06-17	20171	219	36.1	3995		8270	160		122		no	0	0	0	0	0	0	0	0	0	0	0	AG	CT	AA	CC	AG	TT	GG	AG	TT	TT
[truncated: 3,737 more rows]
